# Supplementary material for: Projected avifaunal responses to climate change across the U.S. National Park System
Source: PLoS One. 2018 Mar 21;13(3):e0190557. doi: 10.1371/journal.pone.0190557 (PMC5862404; doi:10.1371/journal.pone.0190557)
Supplement: S1 Table — Adapted from Table 2 in Distler et al. [29]. A full table of variable contributions to each species’ distribution model can be found in S8 Table in Langham et al. [21]. (XLSX) [file pone.0190557.s003.xlsx]

## Sheet: S1. Bioclimatic variables
S1. Bioclimatic variables used as predictors for species distribution models, and their contributions (averaged across all species) to model fits in summer and winter. Adapted from Table 2 in Distler et al. [29]. A full table of variable contributions to each species' distribution model can be found in S8 Table in Langham et al. [21].
Predictor	Variable Contributions
	Summer	Winter
Annual mean temperature	12.2	13.4
Mean diurnal range in temperature	6.2	6.5
Isothermality (diurnal range/annual range)	9.5	7.4
Maximum temperature of the warmest month	7	4.3
Minimum temperature of the coldest month	4.1	6
Annual temperature range	4.2	6
Mean temperature of the wettest quarter	4.4	4.2
Mean temperature of the driest quarter	4.1	3.1
Mean temperature of the warmest quarter	8.6	6.2
Mean temperature of the coldest quarter	4.6	8.6
Annual precipitation	6.8	5.2
Precipitation of the wettest month	2.8	2.3
Precipitation of the driest month	1.5	1
Precipitation of the wettest quarter	3	2.4
Precipitation of the driest quarter	4.7	3
Precipitation of the warmest quarter	6.6	7.8
Precipitation of the coldest quarter	5.7	4.1
