# Supplementary material for: Projected avifaunal responses to climate change across the U.S. National Park System
Source: PLoS One. 2018 Mar 21;13(3):e0190557. doi: 10.1371/journal.pone.0190557 (PMC5862404; doi:10.1371/journal.pone.0190557)
Supplement: S2 Table — Climate suitability is a mean across the entire national park’s jurisdiction, except Channel Islands National Park, which excludes a small area of park property on the mainland. (XLSX) [file pone.0190557.s004.xlsx]

## Sheet: S2. All species projections
S2. Climate suitability projections for all species and park combinations by season and emissions pathway (RCP). Climate suitability is a mean across the entire national park's jurisdiction, except Channel Islands National Park, which excludes a small area of park property on the mainland.
Unit Code	Unit Name	NPS Region	Species Code	Common Name	RCP	Season	Climate Suitability Projection
ABLI	Abraham Lincoln Birthplace National Historical Park	Southeast	ACFL	Acadian Flycatcher	2.6	Summer	Worsening
ABLI	Abraham Lincoln Birthplace National Historical Park	Southeast	ACFL	Acadian Flycatcher	8.5	Summer	Worsening
ABLI	Abraham Lincoln Birthplace National Historical Park	Southeast	ABDU	American Black Duck	2.6	Winter	Worsening
ABLI	Abraham Lincoln Birthplace National Historical Park	Southeast	ABDU	American Black Duck	8.5	Winter	Extirpation
ABLI	Abraham Lincoln Birthplace National Historical Park	Southeast	AMCO	American Coot	2.6	Winter	Improving
ABLI	Abraham Lincoln Birthplace National Historical Park	Southeast	AMCO	American Coot	8.5	Winter	Improving
ABLI	Abraham Lincoln Birthplace National Historical Park	Southeast	AMCR	American Crow	2.6	Summer	Worsening
ABLI	Abraham Lincoln Birthplace National Historical Park	Southeast	AMCR	American Crow	2.6	Winter	Worsening
ABLI	Abraham Lincoln Birthplace National Historical Park	Southeast	AMCR	American Crow	8.5	Summer	Stable
ABLI	Abraham Lincoln Birthplace National Historical Park	Southeast	AMCR	American Crow	8.5	Winter	Stable
ABLI	Abraham Lincoln Birthplace National Historical Park	Southeast	AMGO	American Goldfinch	2.6	Summer	Extirpation
ABLI	Abraham Lincoln Birthplace National Historical Park	Southeast	AMGO	American Goldfinch	2.6	Winter	Stable
ABLI	Abraham Lincoln Birthplace National Historical Park	Southeast	AMGO	American Goldfinch	8.5	Summer	Extirpation
ABLI	Abraham Lincoln Birthplace National Historical Park	Southeast	AMGO	American Goldfinch	8.5	Winter	Stable
ABLI	Abraham Lincoln Birthplace National Historical Park	Southeast	AMKE	American Kestrel	2.6	Winter	Stable
ABLI	Abraham Lincoln Birthplace National Historical Park	Southeast	AMKE	American Kestrel	8.5	Winter	Stable
ABLI	Abraham Lincoln Birthplace National Historical Park	Southeast	AMPI	American Pipit	2.6	Winter	Colonization
ABLI	Abraham Lincoln Birthplace National Historical Park	Southeast	AMPI	American Pipit	8.5	Winter	Colonization
ABLI	Abraham Lincoln Birthplace National Historical Park	Southeast	AMRO	American Robin	2.6	Summer	Extirpation
ABLI	Abraham Lincoln Birthplace National Historical Park	Southeast	AMRO	American Robin	2.6	Winter	Improving
ABLI	Abraham Lincoln Birthplace National Historical Park	Southeast	AMRO	American Robin	8.5	Summer	Extirpation
ABLI	Abraham Lincoln Birthplace National Historical Park	Southeast	AMRO	American Robin	8.5	Winter	Stable
ABLI	Abraham Lincoln Birthplace National Historical Park	Southeast	ATSP	American Tree Sparrow	2.6	Winter	Extirpation
ABLI	Abraham Lincoln Birthplace National Historical Park	Southeast	ATSP	American Tree Sparrow	8.5	Winter	Extirpation
ABLI	Abraham Lincoln Birthplace National Historical Park	Southeast	AWPE	American White Pelican	2.6	Winter	Colonization
ABLI	Abraham Lincoln Birthplace National Historical Park	Southeast	AWPE	American White Pelican	8.5	Winter	Colonization
ABLI	Abraham Lincoln Birthplace National Historical Park	Southeast	AMWI	American Wigeon	2.6	Winter	Improving
ABLI	Abraham Lincoln Birthplace National Historical Park	Southeast	AMWI	American Wigeon	8.5	Winter	Improving
ABLI	Abraham Lincoln Birthplace National Historical Park	Southeast	AMWO	American Woodcock	2.6	Winter	Improving
ABLI	Abraham Lincoln Birthplace National Historical Park	Southeast	AMWO	American Woodcock	8.5	Winter	Improving
ABLI	Abraham Lincoln Birthplace National Historical Park	Southeast	ANHI	Anhinga	8.5	Winter	Colonization
ABLI	Abraham Lincoln Birthplace National Historical Park	Southeast	BACS	Bachman's Sparrow	2.6	Summer	Colonization
ABLI	Abraham Lincoln Birthplace National Historical Park	Southeast	BACS	Bachman's Sparrow	2.6	Winter	Colonization
ABLI	Abraham Lincoln Birthplace National Historical Park	Southeast	BACS	Bachman's Sparrow	8.5	Summer	Colonization
ABLI	Abraham Lincoln Birthplace National Historical Park	Southeast	BACS	Bachman's Sparrow	8.5	Winter	Colonization
ABLI	Abraham Lincoln Birthplace National Historical Park	Southeast	BAEA	Bald Eagle	2.6	Winter	Improving
ABLI	Abraham Lincoln Birthplace National Historical Park	Southeast	BAEA	Bald Eagle	8.5	Winter	Stable
ABLI	Abraham Lincoln Birthplace National Historical Park	Southeast	BAOR	Baltimore Oriole	2.6	Summer	Extirpation
ABLI	Abraham Lincoln Birthplace National Historical Park	Southeast	BAOR	Baltimore Oriole	8.5	Summer	Extirpation
ABLI	Abraham Lincoln Birthplace National Historical Park	Southeast	BANO	Barn Owl	2.6	Winter	Colonization
ABLI	Abraham Lincoln Birthplace National Historical Park	Southeast	BANO	Barn Owl	8.5	Winter	Colonization
ABLI	Abraham Lincoln Birthplace National Historical Park	Southeast	BARS	Barn Swallow	2.6	Summer	Worsening
ABLI	Abraham Lincoln Birthplace National Historical Park	Southeast	BARS	Barn Swallow	8.5	Summer	Worsening
ABLI	Abraham Lincoln Birthplace National Historical Park	Southeast	BADO	Barred Owl	2.6	Winter	Improving
ABLI	Abraham Lincoln Birthplace National Historical Park	Southeast	BADO	Barred Owl	8.5	Winter	Improving
ABLI	Abraham Lincoln Birthplace National Historical Park	Southeast	BEVI	Bell's Vireo	2.6	Summer	Improving
ABLI	Abraham Lincoln Birthplace National Historical Park	Southeast	BEVI	Bell's Vireo	8.5	Summer	Stable
ABLI	Abraham Lincoln Birthplace National Historical Park	Southeast	BEKI	Belted Kingfisher	2.6	Summer	Improving
ABLI	Abraham Lincoln Birthplace National Historical Park	Southeast	BEKI	Belted Kingfisher	2.6	Winter	Improving
ABLI	Abraham Lincoln Birthplace National Historical Park	Southeast	BEKI	Belted Kingfisher	8.5	Summer	Stable
ABLI	Abraham Lincoln Birthplace National Historical Park	Southeast	BEKI	Belted Kingfisher	8.5	Winter	Stable
ABLI	Abraham Lincoln Birthplace National Historical Park	Southeast	BEWR	Bewick's Wren	8.5	Winter	Colonization
ABLI	Abraham Lincoln Birthplace National Historical Park	Southeast	BAWW	Black-and-white Warbler	8.5	Summer	Colonization
ABLI	Abraham Lincoln Birthplace National Historical Park	Southeast	BCNH	Black-crowned Night-Heron	2.6	Winter	Colonization
ABLI	Abraham Lincoln Birthplace National Historical Park	Southeast	BLVU	Black Vulture	2.6	Summer	Improving
ABLI	Abraham Lincoln Birthplace National Historical Park	Southeast	BLVU	Black Vulture	2.6	Winter	Improving
ABLI	Abraham Lincoln Birthplace National Historical Park	Southeast	BLVU	Black Vulture	8.5	Summer	Improving
ABLI	Abraham Lincoln Birthplace National Historical Park	Southeast	BLVU	Black Vulture	8.5	Winter	Improving
ABLI	Abraham Lincoln Birthplace National Historical Park	Southeast	BGGN	Blue-gray Gnatcatcher	2.6	Summer	Improving
ABLI	Abraham Lincoln Birthplace National Historical Park	Southeast	BGGN	Blue-gray Gnatcatcher	8.5	Summer	Stable
ABLI	Abraham Lincoln Birthplace National Historical Park	Southeast	BWTE	Blue-winged Teal	2.6	Winter	Colonization
ABLI	Abraham Lincoln Birthplace National Historical Park	Southeast	BWTE	Blue-winged Teal	8.5	Winter	Colonization
ABLI	Abraham Lincoln Birthplace National Historical Park	Southeast	BWWA	Blue-winged Warbler	2.6	Summer	Stable
ABLI	Abraham Lincoln Birthplace National Historical Park	Southeast	BWWA	Blue-winged Warbler	8.5	Summer	Stable
ABLI	Abraham Lincoln Birthplace National Historical Park	Southeast	BLGR	Blue Grosbeak	2.6	Summer	Stable
ABLI	Abraham Lincoln Birthplace National Historical Park	Southeast	BLGR	Blue Grosbeak	8.5	Summer	Stable
ABLI	Abraham Lincoln Birthplace National Historical Park	Southeast	BLJA	Blue Jay	2.6	Summer	Improving
ABLI	Abraham Lincoln Birthplace National Historical Park	Southeast	BLJA	Blue Jay	2.6	Winter	Stable
ABLI	Abraham Lincoln Birthplace National Historical Park	Southeast	BLJA	Blue Jay	8.5	Summer	Stable
ABLI	Abraham Lincoln Birthplace National Historical Park	Southeast	BLJA	Blue Jay	8.5	Winter	Stable
ABLI	Abraham Lincoln Birthplace National Historical Park	Southeast	BOGU	Bonaparte's Gull	2.6	Winter	Improving
ABLI	Abraham Lincoln Birthplace National Historical Park	Southeast	BOGU	Bonaparte's Gull	8.5	Winter	Improving
ABLI	Abraham Lincoln Birthplace National Historical Park	Southeast	BRBL	Brewer's Blackbird	2.6	Winter	Colonization
ABLI	Abraham Lincoln Birthplace National Historical Park	Southeast	BRBL	Brewer's Blackbird	8.5	Winter	Colonization
ABLI	Abraham Lincoln Birthplace National Historical Park	Southeast	BROC	Bronzed Cowbird	8.5	Winter	Colonization
ABLI	Abraham Lincoln Birthplace National Historical Park	Southeast	BHCO	Brown-headed Cowbird	2.6	Summer	Worsening
ABLI	Abraham Lincoln Birthplace National Historical Park	Southeast	BHCO	Brown-headed Cowbird	2.6	Winter	Improving
ABLI	Abraham Lincoln Birthplace National Historical Park	Southeast	BHCO	Brown-headed Cowbird	8.5	Summer	Worsening
ABLI	Abraham Lincoln Birthplace National Historical Park	Southeast	BHCO	Brown-headed Cowbird	8.5	Winter	Improving
ABLI	Abraham Lincoln Birthplace National Historical Park	Southeast	BHNU	Brown-headed Nuthatch	2.6	Summer	Colonization
ABLI	Abraham Lincoln Birthplace National Historical Park	Southeast	BHNU	Brown-headed Nuthatch	2.6	Winter	Improving
ABLI	Abraham Lincoln Birthplace National Historical Park	Southeast	BHNU	Brown-headed Nuthatch	8.5	Summer	Colonization
ABLI	Abraham Lincoln Birthplace National Historical Park	Southeast	BHNU	Brown-headed Nuthatch	8.5	Winter	Improving
ABLI	Abraham Lincoln Birthplace National Historical Park	Southeast	BRCR	Brown Creeper	2.6	Winter	Stable
ABLI	Abraham Lincoln Birthplace National Historical Park	Southeast	BRCR	Brown Creeper	8.5	Winter	Worsening
ABLI	Abraham Lincoln Birthplace National Historical Park	Southeast	BRTH	Brown Thrasher	2.6	Summer	Stable
ABLI	Abraham Lincoln Birthplace National Historical Park	Southeast	BRTH	Brown Thrasher	2.6	Winter	Improving
ABLI	Abraham Lincoln Birthplace National Historical Park	Southeast	BRTH	Brown Thrasher	8.5	Summer	Worsening
ABLI	Abraham Lincoln Birthplace National Historical Park	Southeast	BRTH	Brown Thrasher	8.5	Winter	Improving
ABLI	Abraham Lincoln Birthplace National Historical Park	Southeast	BUFF	Bufflehead	2.6	Winter	Colonization
ABLI	Abraham Lincoln Birthplace National Historical Park	Southeast	BUFF	Bufflehead	8.5	Winter	Colonization
ABLI	Abraham Lincoln Birthplace National Historical Park	Southeast	CANV	Canvasback	2.6	Winter	Stable
ABLI	Abraham Lincoln Birthplace National Historical Park	Southeast	CANV	Canvasback	8.5	Winter	Improving
ABLI	Abraham Lincoln Birthplace National Historical Park	Southeast	CACH	Carolina Chickadee	2.6	Summer	Improving
ABLI	Abraham Lincoln Birthplace National Historical Park	Southeast	CACH	Carolina Chickadee	2.6	Winter	Improving
ABLI	Abraham Lincoln Birthplace National Historical Park	Southeast	CACH	Carolina Chickadee	8.5	Summer	Improving
ABLI	Abraham Lincoln Birthplace National Historical Park	Southeast	CACH	Carolina Chickadee	8.5	Winter	Improving
ABLI	Abraham Lincoln Birthplace National Historical Park	Southeast	CARW	Carolina Wren	2.6	Summer	Improving
ABLI	Abraham Lincoln Birthplace National Historical Park	Southeast	CARW	Carolina Wren	2.6	Winter	Improving
ABLI	Abraham Lincoln Birthplace National Historical Park	Southeast	CARW	Carolina Wren	8.5	Summer	Stable
ABLI	Abraham Lincoln Birthplace National Historical Park	Southeast	CARW	Carolina Wren	8.5	Winter	Stable
ABLI	Abraham Lincoln Birthplace National Historical Park	Southeast	CAEG	Cattle Egret	2.6	Summer	Colonization
ABLI	Abraham Lincoln Birthplace National Historical Park	Southeast	CAEG	Cattle Egret	8.5	Summer	Colonization
ABLI	Abraham Lincoln Birthplace National Historical Park	Southeast	CEDW	Cedar Waxwing	2.6	Winter	Improving
ABLI	Abraham Lincoln Birthplace National Historical Park	Southeast	CEDW	Cedar Waxwing	8.5	Winter	Stable
ABLI	Abraham Lincoln Birthplace National Historical Park	Southeast	CCLO	Chestnut-collared Longspur	8.5	Winter	Colonization
ABLI	Abraham Lincoln Birthplace National Historical Park	Southeast	CHSW	Chimney Swift	2.6	Summer	Stable
ABLI	Abraham Lincoln Birthplace National Historical Park	Southeast	CHSW	Chimney Swift	8.5	Summer	Stable
ABLI	Abraham Lincoln Birthplace National Historical Park	Southeast	CHSP	Chipping Sparrow	2.6	Summer	Extirpation
ABLI	Abraham Lincoln Birthplace National Historical Park	Southeast	CHSP	Chipping Sparrow	2.6	Winter	Improving
ABLI	Abraham Lincoln Birthplace National Historical Park	Southeast	CHSP	Chipping Sparrow	8.5	Summer	Extirpation
ABLI	Abraham Lincoln Birthplace National Historical Park	Southeast	CHSP	Chipping Sparrow	8.5	Winter	Improving
ABLI	Abraham Lincoln Birthplace National Historical Park	Southeast	CWWI	Chuck-will's-widow	2.6	Summer	Improving
ABLI	Abraham Lincoln Birthplace National Historical Park	Southeast	CWWI	Chuck-will's-widow	8.5	Summer	Improving
ABLI	Abraham Lincoln Birthplace National Historical Park	Southeast	CLSW	Cliff Swallow	2.6	Summer	Colonization
ABLI	Abraham Lincoln Birthplace National Historical Park	Southeast	CLSW	Cliff Swallow	8.5	Summer	Colonization
ABLI	Abraham Lincoln Birthplace National Historical Park	Southeast	COGO	Common Goldeneye	2.6	Winter	Improving
ABLI	Abraham Lincoln Birthplace National Historical Park	Southeast	COGO	Common Goldeneye	8.5	Winter	Improving
ABLI	Abraham Lincoln Birthplace National Historical Park	Southeast	COGR	Common Grackle	2.6	Summer	Worsening
ABLI	Abraham Lincoln Birthplace National Historical Park	Southeast	COGR	Common Grackle	2.6	Winter	Improving
ABLI	Abraham Lincoln Birthplace National Historical Park	Southeast	COGR	Common Grackle	8.5	Summer	Worsening
ABLI	Abraham Lincoln Birthplace National Historical Park	Southeast	COGR	Common Grackle	8.5	Winter	Improving
ABLI	Abraham Lincoln Birthplace National Historical Park	Southeast	COLO	Common Loon	2.6	Winter	Improving
ABLI	Abraham Lincoln Birthplace National Historical Park	Southeast	COLO	Common Loon	8.5	Winter	Stable
ABLI	Abraham Lincoln Birthplace National Historical Park	Southeast	CONI	Common Nighthawk	8.5	Summer	Colonization
ABLI	Abraham Lincoln Birthplace National Historical Park	Southeast	COYE	Common Yellowthroat	2.6	Summer	Worsening
ABLI	Abraham Lincoln Birthplace National Historical Park	Southeast	COYE	Common Yellowthroat	2.6	Winter	Colonization
ABLI	Abraham Lincoln Birthplace National Historical Park	Southeast	COYE	Common Yellowthroat	8.5	Summer	Extirpation
ABLI	Abraham Lincoln Birthplace National Historical Park	Southeast	COYE	Common Yellowthroat	8.5	Winter	Colonization
ABLI	Abraham Lincoln Birthplace National Historical Park	Southeast	COHA	Cooper's Hawk	2.6	Winter	Worsening
ABLI	Abraham Lincoln Birthplace National Historical Park	Southeast	COHA	Cooper's Hawk	8.5	Winter	Worsening
ABLI	Abraham Lincoln Birthplace National Historical Park	Southeast	DEJU	Dark-eyed Junco	2.6	Winter	Stable
ABLI	Abraham Lincoln Birthplace National Historical Park	Southeast	DEJU	Dark-eyed Junco	8.5	Winter	Worsening
ABLI	Abraham Lincoln Birthplace National Historical Park	Southeast	DICK	Dickcissel	2.6	Summer	Stable
ABLI	Abraham Lincoln Birthplace National Historical Park	Southeast	DICK	Dickcissel	8.5	Summer	Improving
ABLI	Abraham Lincoln Birthplace National Historical Park	Southeast	DCCO	Double-crested Cormorant	2.6	Winter	Improving
ABLI	Abraham Lincoln Birthplace National Historical Park	Southeast	DCCO	Double-crested Cormorant	8.5	Winter	Improving
ABLI	Abraham Lincoln Birthplace National Historical Park	Southeast	DOWO	Downy Woodpecker	2.6	Summer	Improving
ABLI	Abraham Lincoln Birthplace National Historical Park	Southeast	DOWO	Downy Woodpecker	2.6	Winter	Stable
ABLI	Abraham Lincoln Birthplace National Historical Park	Southeast	DOWO	Downy Woodpecker	8.5	Summer	Stable
ABLI	Abraham Lincoln Birthplace National Historical Park	Southeast	DOWO	Downy Woodpecker	8.5	Winter	Stable
ABLI	Abraham Lincoln Birthplace National Historical Park	Southeast	EAGR	Eared Grebe	2.6	Winter	Colonization
ABLI	Abraham Lincoln Birthplace National Historical Park	Southeast	EAGR	Eared Grebe	8.5	Winter	Colonization
ABLI	Abraham Lincoln Birthplace National Historical Park	Southeast	EABL	Eastern Bluebird	2.6	Summer	Improving
ABLI	Abraham Lincoln Birthplace National Historical Park	Southeast	EABL	Eastern Bluebird	2.6	Winter	Improving
ABLI	Abraham Lincoln Birthplace National Historical Park	Southeast	EABL	Eastern Bluebird	8.5	Summer	Stable
ABLI	Abraham Lincoln Birthplace National Historical Park	Southeast	EABL	Eastern Bluebird	8.5	Winter	Improving
ABLI	Abraham Lincoln Birthplace National Historical Park	Southeast	EAKI	Eastern Kingbird	2.6	Summer	Stable
ABLI	Abraham Lincoln Birthplace National Historical Park	Southeast	EAKI	Eastern Kingbird	8.5	Summer	Stable
ABLI	Abraham Lincoln Birthplace National Historical Park	Southeast	EAME	Eastern Meadowlark	2.6	Summer	Improving
ABLI	Abraham Lincoln Birthplace National Historical Park	Southeast	EAME	Eastern Meadowlark	2.6	Winter	Improving
ABLI	Abraham Lincoln Birthplace National Historical Park	Southeast	EAME	Eastern Meadowlark	8.5	Summer	Improving
ABLI	Abraham Lincoln Birthplace National Historical Park	Southeast	EAME	Eastern Meadowlark	8.5	Winter	Improving
ABLI	Abraham Lincoln Birthplace National Historical Park	Southeast	EAPH	Eastern Phoebe	2.6	Summer	Improving
ABLI	Abraham Lincoln Birthplace National Historical Park	Southeast	EAPH	Eastern Phoebe	2.6	Winter	Improving
ABLI	Abraham Lincoln Birthplace National Historical Park	Southeast	EAPH	Eastern Phoebe	8.5	Summer	Stable
ABLI	Abraham Lincoln Birthplace National Historical Park	Southeast	EAPH	Eastern Phoebe	8.5	Winter	Improving
ABLI	Abraham Lincoln Birthplace National Historical Park	Southeast	EASO	Eastern Screech-Owl	2.6	Winter	Improving
ABLI	Abraham Lincoln Birthplace National Historical Park	Southeast	EASO	Eastern Screech-Owl	8.5	Winter	Improving
ABLI	Abraham Lincoln Birthplace National Historical Park	Southeast	EATO	Eastern Towhee	2.6	Summer	Stable
ABLI	Abraham Lincoln Birthplace National Historical Park	Southeast	EATO	Eastern Towhee	8.5	Summer	Extirpation
ABLI	Abraham Lincoln Birthplace National Historical Park	Southeast	EAWP	Eastern Wood-Pewee	2.6	Summer	Worsening
ABLI	Abraham Lincoln Birthplace National Historical Park	Southeast	EAWP	Eastern Wood-Pewee	8.5	Summer	Worsening
ABLI	Abraham Lincoln Birthplace National Historical Park	Southeast	EUCD	Eurasian Collared-Dove	2.6	Winter	Colonization
ABLI	Abraham Lincoln Birthplace National Historical Park	Southeast	EUCD	Eurasian Collared-Dove	8.5	Winter	Colonization
ABLI	Abraham Lincoln Birthplace National Historical Park	Southeast	EUST	European Starling	2.6	Summer	Worsening
ABLI	Abraham Lincoln Birthplace National Historical Park	Southeast	EUST	European Starling	2.6	Winter	Stable
ABLI	Abraham Lincoln Birthplace National Historical Park	Southeast	EUST	European Starling	8.5	Summer	Extirpation
ABLI	Abraham Lincoln Birthplace National Historical Park	Southeast	EUST	European Starling	8.5	Winter	Stable
ABLI	Abraham Lincoln Birthplace National Historical Park	Southeast	FISP	Field Sparrow	2.6	Summer	Improving
ABLI	Abraham Lincoln Birthplace National Historical Park	Southeast	FISP	Field Sparrow	2.6	Winter	Improving
ABLI	Abraham Lincoln Birthplace National Historical Park	Southeast	FISP	Field Sparrow	8.5	Summer	Worsening
ABLI	Abraham Lincoln Birthplace National Historical Park	Southeast	FISP	Field Sparrow	8.5	Winter	Improving
ABLI	Abraham Lincoln Birthplace National Historical Park	Southeast	FICR	Fish Crow	2.6	Summer	Improving
ABLI	Abraham Lincoln Birthplace National Historical Park	Southeast	FICR	Fish Crow	2.6	Winter	Improving
ABLI	Abraham Lincoln Birthplace National Historical Park	Southeast	FICR	Fish Crow	8.5	Summer	Improving
ABLI	Abraham Lincoln Birthplace National Historical Park	Southeast	FICR	Fish Crow	8.5	Winter	Improving
ABLI	Abraham Lincoln Birthplace National Historical Park	Southeast	FOTE	Forster's Tern	2.6	Winter	Colonization
ABLI	Abraham Lincoln Birthplace National Historical Park	Southeast	FOTE	Forster's Tern	8.5	Winter	Colonization
ABLI	Abraham Lincoln Birthplace National Historical Park	Southeast	FOSP	Fox Sparrow	2.6	Winter	Stable
ABLI	Abraham Lincoln Birthplace National Historical Park	Southeast	FOSP	Fox Sparrow	8.5	Winter	Stable
ABLI	Abraham Lincoln Birthplace National Historical Park	Southeast	GADW	Gadwall	2.6	Winter	Improving
ABLI	Abraham Lincoln Birthplace National Historical Park	Southeast	GADW	Gadwall	8.5	Winter	Improving
ABLI	Abraham Lincoln Birthplace National Historical Park	Southeast	GCKI	Golden-crowned Kinglet	2.6	Winter	Stable
ABLI	Abraham Lincoln Birthplace National Historical Park	Southeast	GCKI	Golden-crowned Kinglet	8.5	Winter	Stable
ABLI	Abraham Lincoln Birthplace National Historical Park	Southeast	GRSP	Grasshopper Sparrow	2.6	Summer	Stable
ABLI	Abraham Lincoln Birthplace National Historical Park	Southeast	GRSP	Grasshopper Sparrow	8.5	Summer	Worsening
ABLI	Abraham Lincoln Birthplace National Historical Park	Southeast	GRCA	Gray Catbird	2.6	Summer	Extirpation
ABLI	Abraham Lincoln Birthplace National Historical Park	Southeast	GRCA	Gray Catbird	8.5	Summer	Extirpation
ABLI	Abraham Lincoln Birthplace National Historical Park	Southeast	GTGR	Great-tailed Grackle	8.5	Summer	Colonization
ABLI	Abraham Lincoln Birthplace National Historical Park	Southeast	GTGR	Great-tailed Grackle	8.5	Winter	Colonization
ABLI	Abraham Lincoln Birthplace National Historical Park	Southeast	GBHE	Great Blue Heron	2.6	Summer	Improving
ABLI	Abraham Lincoln Birthplace National Historical Park	Southeast	GBHE	Great Blue Heron	2.6	Winter	Improving
ABLI	Abraham Lincoln Birthplace National Historical Park	Southeast	GBHE	Great Blue Heron	8.5	Summer	Improving
ABLI	Abraham Lincoln Birthplace National Historical Park	Southeast	GBHE	Great Blue Heron	8.5	Winter	Improving
ABLI	Abraham Lincoln Birthplace National Historical Park	Southeast	GRCO	Great Cormorant	2.6	Winter	Extirpation
ABLI	Abraham Lincoln Birthplace National Historical Park	Southeast	GRCO	Great Cormorant	8.5	Winter	Extirpation
ABLI	Abraham Lincoln Birthplace National Historical Park	Southeast	GCFL	Great Crested Flycatcher	2.6	Summer	Improving
ABLI	Abraham Lincoln Birthplace National Historical Park	Southeast	GCFL	Great Crested Flycatcher	8.5	Summer	Stable
ABLI	Abraham Lincoln Birthplace National Historical Park	Southeast	GREG	Great Egret	2.6	Summer	Colonization
ABLI	Abraham Lincoln Birthplace National Historical Park	Southeast	GREG	Great Egret	2.6	Winter	Colonization
ABLI	Abraham Lincoln Birthplace National Historical Park	Southeast	GREG	Great Egret	8.5	Summer	Colonization
ABLI	Abraham Lincoln Birthplace National Historical Park	Southeast	GREG	Great Egret	8.5	Winter	Colonization
ABLI	Abraham Lincoln Birthplace National Historical Park	Southeast	GHOW	Great Horned Owl	2.6	Winter	Worsening
ABLI	Abraham Lincoln Birthplace National Historical Park	Southeast	GHOW	Great Horned Owl	8.5	Winter	Extirpation
ABLI	Abraham Lincoln Birthplace National Historical Park	Southeast	GRRO	Greater Roadrunner	2.6	Summer	Colonization
ABLI	Abraham Lincoln Birthplace National Historical Park	Southeast	GRRO	Greater Roadrunner	2.6	Winter	Colonization
ABLI	Abraham Lincoln Birthplace National Historical Park	Southeast	GRRO	Greater Roadrunner	8.5	Summer	Colonization
ABLI	Abraham Lincoln Birthplace National Historical Park	Southeast	GRSC	Greater Scaup	2.6	Winter	Stable
ABLI	Abraham Lincoln Birthplace National Historical Park	Southeast	GRSC	Greater Scaup	8.5	Winter	Stable
ABLI	Abraham Lincoln Birthplace National Historical Park	Southeast	GRYE	Greater Yellowlegs	8.5	Winter	Colonization
ABLI	Abraham Lincoln Birthplace National Historical Park	Southeast	GWTE	Green-winged Teal	2.6	Winter	Improving
ABLI	Abraham Lincoln Birthplace National Historical Park	Southeast	GWTE	Green-winged Teal	8.5	Winter	Improving
ABLI	Abraham Lincoln Birthplace National Historical Park	Southeast	GRHE	Green Heron	2.6	Summer	Improving
ABLI	Abraham Lincoln Birthplace National Historical Park	Southeast	GRHE	Green Heron	8.5	Summer	Improving
ABLI	Abraham Lincoln Birthplace National Historical Park	Southeast	GBTE	Gull-billed Tern	8.5	Winter	Colonization
ABLI	Abraham Lincoln Birthplace National Historical Park	Southeast	HAWO	Hairy Woodpecker	2.6	Summer	Worsening
ABLI	Abraham Lincoln Birthplace National Historical Park	Southeast	HAWO	Hairy Woodpecker	2.6	Winter	Worsening
ABLI	Abraham Lincoln Birthplace National Historical Park	Southeast	HAWO	Hairy Woodpecker	8.5	Summer	Extirpation
ABLI	Abraham Lincoln Birthplace National Historical Park	Southeast	HAWO	Hairy Woodpecker	8.5	Winter	Worsening
ABLI	Abraham Lincoln Birthplace National Historical Park	Southeast	HASP	Harris's Sparrow	2.6	Winter	Colonization
ABLI	Abraham Lincoln Birthplace National Historical Park	Southeast	HASP	Harris's Sparrow	8.5	Winter	Colonization
ABLI	Abraham Lincoln Birthplace National Historical Park	Southeast	HETH	Hermit Thrush	2.6	Winter	Improving
ABLI	Abraham Lincoln Birthplace National Historical Park	Southeast	HETH	Hermit Thrush	8.5	Winter	Stable
ABLI	Abraham Lincoln Birthplace National Historical Park	Southeast	HERG	Herring Gull	2.6	Winter	Stable
ABLI	Abraham Lincoln Birthplace National Historical Park	Southeast	HERG	Herring Gull	8.5	Winter	Extirpation
ABLI	Abraham Lincoln Birthplace National Historical Park	Southeast	HOME	Hooded Merganser	2.6	Winter	Improving
ABLI	Abraham Lincoln Birthplace National Historical Park	Southeast	HOME	Hooded Merganser	8.5	Winter	Improving
ABLI	Abraham Lincoln Birthplace National Historical Park	Southeast	HOWA	Hooded Warbler	2.6	Summer	Stable
ABLI	Abraham Lincoln Birthplace National Historical Park	Southeast	HOWA	Hooded Warbler	8.5	Summer	Improving
ABLI	Abraham Lincoln Birthplace National Historical Park	Southeast	HOGR	Horned Grebe	2.6	Winter	Improving
ABLI	Abraham Lincoln Birthplace National Historical Park	Southeast	HOGR	Horned Grebe	8.5	Winter	Stable
ABLI	Abraham Lincoln Birthplace National Historical Park	Southeast	HOLA	Horned Lark	2.6	Winter	Stable
ABLI	Abraham Lincoln Birthplace National Historical Park	Southeast	HOLA	Horned Lark	8.5	Winter	Stable
ABLI	Abraham Lincoln Birthplace National Historical Park	Southeast	HOFI	House Finch	2.6	Summer	Extirpation
ABLI	Abraham Lincoln Birthplace National Historical Park	Southeast	HOFI	House Finch	2.6	Winter	Extirpation
ABLI	Abraham Lincoln Birthplace National Historical Park	Southeast	HOFI	House Finch	8.5	Summer	Extirpation
ABLI	Abraham Lincoln Birthplace National Historical Park	Southeast	HOFI	House Finch	8.5	Winter	Extirpation
ABLI	Abraham Lincoln Birthplace National Historical Park	Southeast	HOSP	House Sparrow	2.6	Winter	Worsening
ABLI	Abraham Lincoln Birthplace National Historical Park	Southeast	HOSP	House Sparrow	8.5	Winter	Worsening
ABLI	Abraham Lincoln Birthplace National Historical Park	Southeast	HOWR	House Wren	2.6	Summer	Extirpation
ABLI	Abraham Lincoln Birthplace National Historical Park	Southeast	HOWR	House Wren	2.6	Winter	Colonization
ABLI	Abraham Lincoln Birthplace National Historical Park	Southeast	HOWR	House Wren	8.5	Summer	Extirpation
ABLI	Abraham Lincoln Birthplace National Historical Park	Southeast	HOWR	House Wren	8.5	Winter	Colonization
ABLI	Abraham Lincoln Birthplace National Historical Park	Southeast	INDO	Inca Dove	8.5	Summer	Colonization
ABLI	Abraham Lincoln Birthplace National Historical Park	Southeast	INDO	Inca Dove	8.5	Winter	Colonization
ABLI	Abraham Lincoln Birthplace National Historical Park	Southeast	INBU	Indigo Bunting	2.6	Summer	Improving
ABLI	Abraham Lincoln Birthplace National Historical Park	Southeast	INBU	Indigo Bunting	8.5	Summer	Improving
ABLI	Abraham Lincoln Birthplace National Historical Park	Southeast	KEWA	Kentucky Warbler	2.6	Summer	Improving
ABLI	Abraham Lincoln Birthplace National Historical Park	Southeast	KEWA	Kentucky Warbler	8.5	Summer	Improving
ABLI	Abraham Lincoln Birthplace National Historical Park	Southeast	KILL	Killdeer	2.6	Summer	Stable
ABLI	Abraham Lincoln Birthplace National Historical Park	Southeast	KILL	Killdeer	2.6	Winter	Improving
ABLI	Abraham Lincoln Birthplace National Historical Park	Southeast	KILL	Killdeer	8.5	Summer	Stable
ABLI	Abraham Lincoln Birthplace National Historical Park	Southeast	KILL	Killdeer	8.5	Winter	Improving
ABLI	Abraham Lincoln Birthplace National Historical Park	Southeast	LASP	Lark Sparrow	8.5	Summer	Colonization
ABLI	Abraham Lincoln Birthplace National Historical Park	Southeast	LCSP	Le Conte's Sparrow	2.6	Winter	Improving
ABLI	Abraham Lincoln Birthplace National Historical Park	Southeast	LCSP	Le Conte's Sparrow	8.5	Winter	Improving
ABLI	Abraham Lincoln Birthplace National Historical Park	Southeast	LESA	Least Sandpiper	2.6	Winter	Colonization
ABLI	Abraham Lincoln Birthplace National Historical Park	Southeast	LESA	Least Sandpiper	8.5	Winter	Colonization
ABLI	Abraham Lincoln Birthplace National Historical Park	Southeast	LESC	Lesser Scaup	2.6	Winter	Improving
ABLI	Abraham Lincoln Birthplace National Historical Park	Southeast	LESC	Lesser Scaup	8.5	Winter	Improving
ABLI	Abraham Lincoln Birthplace National Historical Park	Southeast	LISP	Lincoln's Sparrow	2.6	Winter	Colonization
ABLI	Abraham Lincoln Birthplace National Historical Park	Southeast	LISP	Lincoln's Sparrow	8.5	Winter	Colonization
ABLI	Abraham Lincoln Birthplace National Historical Park	Southeast	LBHE	Little Blue Heron	2.6	Summer	Colonization
ABLI	Abraham Lincoln Birthplace National Historical Park	Southeast	LBHE	Little Blue Heron	8.5	Summer	Colonization
ABLI	Abraham Lincoln Birthplace National Historical Park	Southeast	LOSH	Loggerhead Shrike	2.6	Summer	Colonization
ABLI	Abraham Lincoln Birthplace National Historical Park	Southeast	LOSH	Loggerhead Shrike	2.6	Winter	Improving
ABLI	Abraham Lincoln Birthplace National Historical Park	Southeast	LOSH	Loggerhead Shrike	8.5	Summer	Colonization
ABLI	Abraham Lincoln Birthplace National Historical Park	Southeast	LOSH	Loggerhead Shrike	8.5	Winter	Improving
ABLI	Abraham Lincoln Birthplace National Historical Park	Southeast	MALL	Mallard	2.6	Winter	Stable
ABLI	Abraham Lincoln Birthplace National Historical Park	Southeast	MALL	Mallard	8.5	Winter	Stable
ABLI	Abraham Lincoln Birthplace National Historical Park	Southeast	MAWR	Marsh Wren	8.5	Winter	Colonization
ABLI	Abraham Lincoln Birthplace National Historical Park	Southeast	MIKI	Mississippi Kite	2.6	Summer	Colonization
ABLI	Abraham Lincoln Birthplace National Historical Park	Southeast	MIKI	Mississippi Kite	8.5	Summer	Colonization
ABLI	Abraham Lincoln Birthplace National Historical Park	Southeast	MODO	Mourning Dove	2.6	Summer	Stable
ABLI	Abraham Lincoln Birthplace National Historical Park	Southeast	MODO	Mourning Dove	2.6	Winter	Worsening
ABLI	Abraham Lincoln Birthplace National Historical Park	Southeast	MODO	Mourning Dove	8.5	Summer	Stable
ABLI	Abraham Lincoln Birthplace National Historical Park	Southeast	MODO	Mourning Dove	8.5	Winter	Worsening
ABLI	Abraham Lincoln Birthplace National Historical Park	Southeast	NOBO	Northern Bobwhite	2.6	Summer	Improving
ABLI	Abraham Lincoln Birthplace National Historical Park	Southeast	NOBO	Northern Bobwhite	2.6	Winter	Improving
ABLI	Abraham Lincoln Birthplace National Historical Park	Southeast	NOBO	Northern Bobwhite	8.5	Summer	Stable
ABLI	Abraham Lincoln Birthplace National Historical Park	Southeast	NOBO	Northern Bobwhite	8.5	Winter	Stable
ABLI	Abraham Lincoln Birthplace National Historical Park	Southeast	NOCA	Northern Cardinal	2.6	Summer	Improving
ABLI	Abraham Lincoln Birthplace National Historical Park	Southeast	NOCA	Northern Cardinal	2.6	Winter	Stable
ABLI	Abraham Lincoln Birthplace National Historical Park	Southeast	NOCA	Northern Cardinal	8.5	Summer	Improving
ABLI	Abraham Lincoln Birthplace National Historical Park	Southeast	NOCA	Northern Cardinal	8.5	Winter	Improving
ABLI	Abraham Lincoln Birthplace National Historical Park	Southeast	NOFL	Northern Flicker	2.6	Winter	Improving
ABLI	Abraham Lincoln Birthplace National Historical Park	Southeast	NOFL	Northern Flicker	8.5	Winter	Stable
ABLI	Abraham Lincoln Birthplace National Historical Park	Southeast	NOHA	Northern Harrier	2.6	Winter	Stable
ABLI	Abraham Lincoln Birthplace National Historical Park	Southeast	NOHA	Northern Harrier	8.5	Winter	Stable
ABLI	Abraham Lincoln Birthplace National Historical Park	Southeast	NOMO	Northern Mockingbird	2.6	Summer	Worsening
ABLI	Abraham Lincoln Birthplace National Historical Park	Southeast	NOMO	Northern Mockingbird	2.6	Winter	Improving
ABLI	Abraham Lincoln Birthplace National Historical Park	Southeast	NOMO	Northern Mockingbird	8.5	Summer	Stable
ABLI	Abraham Lincoln Birthplace National Historical Park	Southeast	NOMO	Northern Mockingbird	8.5	Winter	Improving
ABLI	Abraham Lincoln Birthplace National Historical Park	Southeast	NOPA	Northern Parula	2.6	Summer	Stable
ABLI	Abraham Lincoln Birthplace National Historical Park	Southeast	NOPA	Northern Parula	8.5	Summer	Stable
ABLI	Abraham Lincoln Birthplace National Historical Park	Southeast	NRWS	Northern Rough-winged Swallow	2.6	Summer	Improving
ABLI	Abraham Lincoln Birthplace National Historical Park	Southeast	NRWS	Northern Rough-winged Swallow	8.5	Summer	Stable
ABLI	Abraham Lincoln Birthplace National Historical Park	Southeast	NSHO	Northern Shoveler	2.6	Winter	Improving
ABLI	Abraham Lincoln Birthplace National Historical Park	Southeast	NSHO	Northern Shoveler	8.5	Winter	Improving
ABLI	Abraham Lincoln Birthplace National Historical Park	Southeast	OCWA	Orange-crowned Warbler	2.6	Winter	Colonization
ABLI	Abraham Lincoln Birthplace National Historical Park	Southeast	OCWA	Orange-crowned Warbler	8.5	Winter	Colonization
ABLI	Abraham Lincoln Birthplace National Historical Park	Southeast	OROR	Orchard Oriole	2.6	Summer	Stable
ABLI	Abraham Lincoln Birthplace National Historical Park	Southeast	OROR	Orchard Oriole	8.5	Summer	Stable
ABLI	Abraham Lincoln Birthplace National Historical Park	Southeast	PABU	Painted Bunting	2.6	Summer	Colonization
ABLI	Abraham Lincoln Birthplace National Historical Park	Southeast	PABU	Painted Bunting	8.5	Summer	Colonization
ABLI	Abraham Lincoln Birthplace National Historical Park	Southeast	PAWA	Palm Warbler	2.6	Winter	Improving
ABLI	Abraham Lincoln Birthplace National Historical Park	Southeast	PAWA	Palm Warbler	8.5	Winter	Stable
ABLI	Abraham Lincoln Birthplace National Historical Park	Southeast	PBGR	Pied-billed Grebe	2.6	Winter	Improving
ABLI	Abraham Lincoln Birthplace National Historical Park	Southeast	PBGR	Pied-billed Grebe	8.5	Winter	Improving
ABLI	Abraham Lincoln Birthplace National Historical Park	Southeast	PIWO	Pileated Woodpecker	2.6	Summer	Improving
ABLI	Abraham Lincoln Birthplace National Historical Park	Southeast	PIWO	Pileated Woodpecker	2.6	Winter	Improving
ABLI	Abraham Lincoln Birthplace National Historical Park	Southeast	PIWO	Pileated Woodpecker	8.5	Summer	Stable
ABLI	Abraham Lincoln Birthplace National Historical Park	Southeast	PIWO	Pileated Woodpecker	8.5	Winter	Stable
ABLI	Abraham Lincoln Birthplace National Historical Park	Southeast	PISI	Pine Siskin	2.6	Winter	Colonization
ABLI	Abraham Lincoln Birthplace National Historical Park	Southeast	PIWA	Pine Warbler	2.6	Summer	Improving
ABLI	Abraham Lincoln Birthplace National Historical Park	Southeast	PIWA	Pine Warbler	2.6	Winter	Improving
ABLI	Abraham Lincoln Birthplace National Historical Park	Southeast	PIWA	Pine Warbler	8.5	Summer	Stable
ABLI	Abraham Lincoln Birthplace National Historical Park	Southeast	PIWA	Pine Warbler	8.5	Winter	Improving
ABLI	Abraham Lincoln Birthplace National Historical Park	Southeast	PRAW	Prairie Warbler	2.6	Summer	Stable
ABLI	Abraham Lincoln Birthplace National Historical Park	Southeast	PRAW	Prairie Warbler	8.5	Summer	Stable
ABLI	Abraham Lincoln Birthplace National Historical Park	Southeast	PROW	Prothonotary Warbler	2.6	Summer	Improving
ABLI	Abraham Lincoln Birthplace National Historical Park	Southeast	PROW	Prothonotary Warbler	8.5	Summer	Improving
ABLI	Abraham Lincoln Birthplace National Historical Park	Southeast	PUFI	Purple Finch	2.6	Winter	Stable
ABLI	Abraham Lincoln Birthplace National Historical Park	Southeast	PUFI	Purple Finch	8.5	Winter	Stable
ABLI	Abraham Lincoln Birthplace National Historical Park	Southeast	PUMA	Purple Martin	2.6	Summer	Improving
ABLI	Abraham Lincoln Birthplace National Historical Park	Southeast	PUMA	Purple Martin	8.5	Summer	Improving
ABLI	Abraham Lincoln Birthplace National Historical Park	Southeast	PYRR	Pyrrhuloxia	8.5	Winter	Colonization
ABLI	Abraham Lincoln Birthplace National Historical Park	Southeast	RBWO	Red-bellied Woodpecker	2.6	Summer	Improving
ABLI	Abraham Lincoln Birthplace National Historical Park	Southeast	RBWO	Red-bellied Woodpecker	2.6	Winter	Stable
ABLI	Abraham Lincoln Birthplace National Historical Park	Southeast	RBWO	Red-bellied Woodpecker	8.5	Summer	Stable
ABLI	Abraham Lincoln Birthplace National Historical Park	Southeast	RBWO	Red-bellied Woodpecker	8.5	Winter	Stable
ABLI	Abraham Lincoln Birthplace National Historical Park	Southeast	RBME	Red-breasted Merganser	2.6	Winter	Improving
ABLI	Abraham Lincoln Birthplace National Historical Park	Southeast	RBME	Red-breasted Merganser	8.5	Winter	Stable
ABLI	Abraham Lincoln Birthplace National Historical Park	Southeast	RCWO	Red-cockaded Woodpecker	2.6	Winter	Colonization
ABLI	Abraham Lincoln Birthplace National Historical Park	Southeast	RCWO	Red-cockaded Woodpecker	8.5	Winter	Colonization
ABLI	Abraham Lincoln Birthplace National Historical Park	Southeast	REVI	Red-eyed Vireo	2.6	Summer	Worsening
ABLI	Abraham Lincoln Birthplace National Historical Park	Southeast	REVI	Red-eyed Vireo	8.5	Summer	Extirpation
ABLI	Abraham Lincoln Birthplace National Historical Park	Southeast	RHWO	Red-headed Woodpecker	2.6	Summer	Improving
ABLI	Abraham Lincoln Birthplace National Historical Park	Southeast	RHWO	Red-headed Woodpecker	2.6	Winter	Improving
ABLI	Abraham Lincoln Birthplace National Historical Park	Southeast	RHWO	Red-headed Woodpecker	8.5	Summer	Stable
ABLI	Abraham Lincoln Birthplace National Historical Park	Southeast	RHWO	Red-headed Woodpecker	8.5	Winter	Stable
ABLI	Abraham Lincoln Birthplace National Historical Park	Southeast	RSHA	Red-shouldered Hawk	2.6	Summer	Improving
ABLI	Abraham Lincoln Birthplace National Historical Park	Southeast	RSHA	Red-shouldered Hawk	2.6	Winter	Improving
ABLI	Abraham Lincoln Birthplace National Historical Park	Southeast	RSHA	Red-shouldered Hawk	8.5	Summer	Improving
ABLI	Abraham Lincoln Birthplace National Historical Park	Southeast	RSHA	Red-shouldered Hawk	8.5	Winter	Stable
ABLI	Abraham Lincoln Birthplace National Historical Park	Southeast	RTHA	Red-tailed Hawk	2.6	Summer	Stable
ABLI	Abraham Lincoln Birthplace National Historical Park	Southeast	RTHA	Red-tailed Hawk	2.6	Winter	Improving
ABLI	Abraham Lincoln Birthplace National Historical Park	Southeast	RTHA	Red-tailed Hawk	8.5	Summer	Stable
ABLI	Abraham Lincoln Birthplace National Historical Park	Southeast	RTHA	Red-tailed Hawk	8.5	Winter	Stable
ABLI	Abraham Lincoln Birthplace National Historical Park	Southeast	RWBL	Red-winged Blackbird	2.6	Summer	Worsening
ABLI	Abraham Lincoln Birthplace National Historical Park	Southeast	RWBL	Red-winged Blackbird	2.6	Winter	Improving
ABLI	Abraham Lincoln Birthplace National Historical Park	Southeast	RWBL	Red-winged Blackbird	8.5	Summer	Worsening
ABLI	Abraham Lincoln Birthplace National Historical Park	Southeast	RWBL	Red-winged Blackbird	8.5	Winter	Stable
ABLI	Abraham Lincoln Birthplace National Historical Park	Southeast	RBGU	Ring-billed Gull	2.6	Winter	Stable
ABLI	Abraham Lincoln Birthplace National Historical Park	Southeast	RBGU	Ring-billed Gull	8.5	Winter	Stable
ABLI	Abraham Lincoln Birthplace National Historical Park	Southeast	RNDU	Ring-necked Duck	2.6	Winter	Improving
ABLI	Abraham Lincoln Birthplace National Historical Park	Southeast	RNDU	Ring-necked Duck	8.5	Winter	Improving
ABLI	Abraham Lincoln Birthplace National Historical Park	Southeast	ROPI	Rock Pigeon	2.6	Summer	Stable
ABLI	Abraham Lincoln Birthplace National Historical Park	Southeast	ROPI	Rock Pigeon	2.6	Winter	Worsening
ABLI	Abraham Lincoln Birthplace National Historical Park	Southeast	ROPI	Rock Pigeon	8.5	Summer	Worsening
ABLI	Abraham Lincoln Birthplace National Historical Park	Southeast	ROPI	Rock Pigeon	8.5	Winter	Worsening
ABLI	Abraham Lincoln Birthplace National Historical Park	Southeast	RCKI	Ruby-crowned Kinglet	2.6	Winter	Improving
ABLI	Abraham Lincoln Birthplace National Historical Park	Southeast	RCKI	Ruby-crowned Kinglet	8.5	Winter	Improving
ABLI	Abraham Lincoln Birthplace National Historical Park	Southeast	RTHU	Ruby-throated Hummingbird	2.6	Summer	Improving
ABLI	Abraham Lincoln Birthplace National Historical Park	Southeast	RTHU	Ruby-throated Hummingbird	8.5	Summer	Stable
ABLI	Abraham Lincoln Birthplace National Historical Park	Southeast	RUDU	Ruddy Duck	2.6	Winter	Improving
ABLI	Abraham Lincoln Birthplace National Historical Park	Southeast	RUDU	Ruddy Duck	8.5	Winter	Improving
ABLI	Abraham Lincoln Birthplace National Historical Park	Southeast	RUBL	Rusty Blackbird	2.6	Winter	Improving
ABLI	Abraham Lincoln Birthplace National Historical Park	Southeast	RUBL	Rusty Blackbird	8.5	Winter	Improving
ABLI	Abraham Lincoln Birthplace National Historical Park	Southeast	SAVS	Savannah Sparrow	2.6	Winter	Improving
ABLI	Abraham Lincoln Birthplace National Historical Park	Southeast	SAVS	Savannah Sparrow	8.5	Winter	Improving
ABLI	Abraham Lincoln Birthplace National Historical Park	Southeast	SCTA	Scarlet Tanager	2.6	Summer	Worsening
ABLI	Abraham Lincoln Birthplace National Historical Park	Southeast	SCTA	Scarlet Tanager	8.5	Summer	Extirpation
ABLI	Abraham Lincoln Birthplace National Historical Park	Southeast	STFL	Scissor-tailed Flycatcher	8.5	Summer	Colonization
ABLI	Abraham Lincoln Birthplace National Historical Park	Southeast	SEWR	Sedge Wren	2.6	Winter	Colonization
ABLI	Abraham Lincoln Birthplace National Historical Park	Southeast	SEWR	Sedge Wren	8.5	Winter	Colonization
ABLI	Abraham Lincoln Birthplace National Historical Park	Southeast	SSHA	Sharp-shinned Hawk	2.6	Winter	Improving
ABLI	Abraham Lincoln Birthplace National Historical Park	Southeast	SSHA	Sharp-shinned Hawk	8.5	Winter	Stable
ABLI	Abraham Lincoln Birthplace National Historical Park	Southeast	SMLO	Smith's Longspur	2.6	Winter	Colonization
ABLI	Abraham Lincoln Birthplace National Historical Park	Southeast	SMLO	Smith's Longspur	8.5	Winter	Colonization
ABLI	Abraham Lincoln Birthplace National Historical Park	Southeast	SOSP	Song Sparrow	2.6	Summer	Extirpation
ABLI	Abraham Lincoln Birthplace National Historical Park	Southeast	SOSP	Song Sparrow	2.6	Winter	Improving
ABLI	Abraham Lincoln Birthplace National Historical Park	Southeast	SOSP	Song Sparrow	8.5	Summer	Extirpation
ABLI	Abraham Lincoln Birthplace National Historical Park	Southeast	SOSP	Song Sparrow	8.5	Winter	Stable
ABLI	Abraham Lincoln Birthplace National Historical Park	Southeast	SPSA	Spotted Sandpiper	8.5	Winter	Colonization
ABLI	Abraham Lincoln Birthplace National Historical Park	Southeast	SPPI	Sprague's Pipit	8.5	Winter	Colonization
ABLI	Abraham Lincoln Birthplace National Historical Park	Southeast	SUTA	Summer Tanager	2.6	Summer	Improving
ABLI	Abraham Lincoln Birthplace National Historical Park	Southeast	SUTA	Summer Tanager	8.5	Summer	Improving
ABLI	Abraham Lincoln Birthplace National Historical Park	Southeast	SWWA	Swainson's Warbler	8.5	Summer	Colonization
ABLI	Abraham Lincoln Birthplace National Historical Park	Southeast	SWSP	Swamp Sparrow	2.6	Winter	Improving
ABLI	Abraham Lincoln Birthplace National Historical Park	Southeast	SWSP	Swamp Sparrow	8.5	Winter	Stable
ABLI	Abraham Lincoln Birthplace National Historical Park	Southeast	TUTI	Tufted Titmouse	2.6	Summer	Stable
ABLI	Abraham Lincoln Birthplace National Historical Park	Southeast	TUTI	Tufted Titmouse	8.5	Summer	Stable
ABLI	Abraham Lincoln Birthplace National Historical Park	Southeast	TUVU	Turkey Vulture	2.6	Winter	Improving
ABLI	Abraham Lincoln Birthplace National Historical Park	Southeast	TUVU	Turkey Vulture	8.5	Winter	Improving
ABLI	Abraham Lincoln Birthplace National Historical Park	Southeast	VESP	Vesper Sparrow	2.6	Winter	Colonization
ABLI	Abraham Lincoln Birthplace National Historical Park	Southeast	VESP	Vesper Sparrow	8.5	Winter	Colonization
ABLI	Abraham Lincoln Birthplace National Historical Park	Southeast	VIRA	Virginia Rail	8.5	Winter	Colonization
ABLI	Abraham Lincoln Birthplace National Historical Park	Southeast	WAVI	Warbling Vireo	2.6	Summer	Extirpation
ABLI	Abraham Lincoln Birthplace National Historical Park	Southeast	WAVI	Warbling Vireo	8.5	Summer	Extirpation
ABLI	Abraham Lincoln Birthplace National Historical Park	Southeast	WEME	Western Meadowlark	8.5	Winter	Colonization
ABLI	Abraham Lincoln Birthplace National Historical Park	Southeast	WBNU	White-breasted Nuthatch	2.6	Summer	Worsening
ABLI	Abraham Lincoln Birthplace National Historical Park	Southeast	WBNU	White-breasted Nuthatch	2.6	Winter	Worsening
ABLI	Abraham Lincoln Birthplace National Historical Park	Southeast	WBNU	White-breasted Nuthatch	8.5	Summer	Extirpation
ABLI	Abraham Lincoln Birthplace National Historical Park	Southeast	WBNU	White-breasted Nuthatch	8.5	Winter	Worsening
ABLI	Abraham Lincoln Birthplace National Historical Park	Southeast	WCSP	White-crowned Sparrow	2.6	Winter	Worsening
ABLI	Abraham Lincoln Birthplace National Historical Park	Southeast	WCSP	White-crowned Sparrow	8.5	Winter	Improving
ABLI	Abraham Lincoln Birthplace National Historical Park	Southeast	WEVI	White-eyed Vireo	2.6	Summer	Improving
ABLI	Abraham Lincoln Birthplace National Historical Park	Southeast	WEVI	White-eyed Vireo	8.5	Summer	Improving
ABLI	Abraham Lincoln Birthplace National Historical Park	Southeast	WEVI	White-eyed Vireo	8.5	Winter	Colonization
ABLI	Abraham Lincoln Birthplace National Historical Park	Southeast	WTSP	White-throated Sparrow	2.6	Winter	Improving
ABLI	Abraham Lincoln Birthplace National Historical Park	Southeast	WTSP	White-throated Sparrow	8.5	Winter	Stable
ABLI	Abraham Lincoln Birthplace National Historical Park	Southeast	WHIB	White Ibis	8.5	Winter	Colonization
ABLI	Abraham Lincoln Birthplace National Historical Park	Southeast	WISN	Wilson's Snipe	2.6	Winter	Stable
ABLI	Abraham Lincoln Birthplace National Historical Park	Southeast	WISN	Wilson's Snipe	8.5	Winter	Improving
ABLI	Abraham Lincoln Birthplace National Historical Park	Southeast	WODU	Wood Duck	2.6	Winter	Improving
ABLI	Abraham Lincoln Birthplace National Historical Park	Southeast	WODU	Wood Duck	8.5	Winter	Improving
ABLI	Abraham Lincoln Birthplace National Historical Park	Southeast	WOST	Wood Stork	8.5	Summer	Colonization
ABLI	Abraham Lincoln Birthplace National Historical Park	Southeast	WOTH	Wood Thrush	2.6	Summer	Worsening
ABLI	Abraham Lincoln Birthplace National Historical Park	Southeast	WOTH	Wood Thrush	8.5	Summer	Worsening
ABLI	Abraham Lincoln Birthplace National Historical Park	Southeast	WEWA	Worm-eating Warbler	2.6	Summer	Stable
ABLI	Abraham Lincoln Birthplace National Historical Park	Southeast	WEWA	Worm-eating Warbler	8.5	Summer	Worsening
ABLI	Abraham Lincoln Birthplace National Historical Park	Southeast	YBSA	Yellow-bellied Sapsucker	2.6	Winter	Improving
ABLI	Abraham Lincoln Birthplace National Historical Park	Southeast	YBSA	Yellow-bellied Sapsucker	8.5	Winter	Improving
ABLI	Abraham Lincoln Birthplace National Historical Park	Southeast	YBCU	Yellow-billed Cuckoo	2.6	Summer	Improving
ABLI	Abraham Lincoln Birthplace National Historical Park	Southeast	YBCU	Yellow-billed Cuckoo	8.5	Summer	Improving
ABLI	Abraham Lincoln Birthplace National Historical Park	Southeast	YBCH	Yellow-breasted Chat	2.6	Summer	Improving
ABLI	Abraham Lincoln Birthplace National Historical Park	Southeast	YBCH	Yellow-breasted Chat	8.5	Summer	Stable
ABLI	Abraham Lincoln Birthplace National Historical Park	Southeast	YCNH	Yellow-crowned Night-Heron	2.6	Summer	Colonization
ABLI	Abraham Lincoln Birthplace National Historical Park	Southeast	YCNH	Yellow-crowned Night-Heron	8.5	Summer	Colonization
ABLI	Abraham Lincoln Birthplace National Historical Park	Southeast	YRWA	Yellow-rumped Warbler	2.6	Winter	Improving
ABLI	Abraham Lincoln Birthplace National Historical Park	Southeast	YRWA	Yellow-rumped Warbler	8.5	Winter	Improving
ABLI	Abraham Lincoln Birthplace National Historical Park	Southeast	YTVI	Yellow-throated Vireo	2.6	Summer	Stable
ABLI	Abraham Lincoln Birthplace National Historical Park	Southeast	YTVI	Yellow-throated Vireo	8.5	Summer	Stable
ABLI	Abraham Lincoln Birthplace National Historical Park	Southeast	YTWA	Yellow-throated Warbler	2.6	Summer	Stable
ABLI	Abraham Lincoln Birthplace National Historical Park	Southeast	YTWA	Yellow-throated Warbler	8.5	Summer	Stable
ACAD	Acadia National Park	Northeast	ACFL	Acadian Flycatcher	2.6	Summer	Colonization
ACAD	Acadia National Park	Northeast	ACFL	Acadian Flycatcher	8.5	Summer	Colonization
ACAD	Acadia National Park	Northeast	ALFL	Alder Flycatcher	2.6	Summer	Extirpation
ACAD	Acadia National Park	Northeast	ALFL	Alder Flycatcher	8.5	Summer	Extirpation
ACAD	Acadia National Park	Northeast	AMBI	American Bittern	2.6	Summer	Extirpation
ACAD	Acadia National Park	Northeast	AMBI	American Bittern	8.5	Summer	Extirpation
ACAD	Acadia National Park	Northeast	AMBI	American Bittern	8.5	Winter	Colonization
ACAD	Acadia National Park	Northeast	ABDU	American Black Duck	2.6	Winter	Stable
ACAD	Acadia National Park	Northeast	ABDU	American Black Duck	8.5	Winter	Improving
ACAD	Acadia National Park	Northeast	AMCO	American Coot	2.6	Winter	Colonization
ACAD	Acadia National Park	Northeast	AMCO	American Coot	8.5	Winter	Colonization
ACAD	Acadia National Park	Northeast	AMCR	American Crow	2.6	Summer	Stable
ACAD	Acadia National Park	Northeast	AMCR	American Crow	2.6	Winter	Improving
ACAD	Acadia National Park	Northeast	AMCR	American Crow	8.5	Summer	Worsening
ACAD	Acadia National Park	Northeast	AMCR	American Crow	8.5	Winter	Stable
ACAD	Acadia National Park	Northeast	AMGO	American Goldfinch	2.6	Summer	Stable
ACAD	Acadia National Park	Northeast	AMGO	American Goldfinch	2.6	Winter	Improving
ACAD	Acadia National Park	Northeast	AMGO	American Goldfinch	8.5	Summer	Stable
ACAD	Acadia National Park	Northeast	AMGO	American Goldfinch	8.5	Winter	Improving
ACAD	Acadia National Park	Northeast	AMKE	American Kestrel	8.5	Winter	Colonization
ACAD	Acadia National Park	Northeast	AMRE	American Redstart	2.6	Summer	Extirpation
ACAD	Acadia National Park	Northeast	AMRE	American Redstart	8.5	Summer	Extirpation
ACAD	Acadia National Park	Northeast	AMRO	American Robin	2.6	Summer	Improving
ACAD	Acadia National Park	Northeast	AMRO	American Robin	2.6	Winter	Colonization
ACAD	Acadia National Park	Northeast	AMRO	American Robin	8.5	Summer	Improving
ACAD	Acadia National Park	Northeast	AMRO	American Robin	8.5	Winter	Colonization
ACAD	Acadia National Park	Northeast	ATTW	American Three-toed Woodpecker	2.6	Winter	Extirpation
ACAD	Acadia National Park	Northeast	ATTW	American Three-toed Woodpecker	8.5	Winter	Extirpation
ACAD	Acadia National Park	Northeast	ATSP	American Tree Sparrow	2.6	Winter	Stable
ACAD	Acadia National Park	Northeast	ATSP	American Tree Sparrow	8.5	Winter	Worsening
ACAD	Acadia National Park	Northeast	AMWI	American Wigeon	2.6	Winter	Colonization
ACAD	Acadia National Park	Northeast	AMWI	American Wigeon	8.5	Winter	Colonization
ACAD	Acadia National Park	Northeast	AMWO	American Woodcock	2.6	Winter	Colonization
ACAD	Acadia National Park	Northeast	AMWO	American Woodcock	8.5	Winter	Colonization
ACAD	Acadia National Park	Northeast	BAEA	Bald Eagle	2.6	Winter	Stable
ACAD	Acadia National Park	Northeast	BAEA	Bald Eagle	8.5	Winter	Extirpation
ACAD	Acadia National Park	Northeast	BAOR	Baltimore Oriole	2.6	Summer	Improving
ACAD	Acadia National Park	Northeast	BAOR	Baltimore Oriole	8.5	Summer	Improving
ACAD	Acadia National Park	Northeast	BARS	Barn Swallow	2.6	Summer	Improving
ACAD	Acadia National Park	Northeast	BARS	Barn Swallow	8.5	Summer	Improving
ACAD	Acadia National Park	Northeast	BADO	Barred Owl	2.6	Winter	Stable
ACAD	Acadia National Park	Northeast	BADO	Barred Owl	8.5	Winter	Stable
ACAD	Acadia National Park	Northeast	BAGO	Barrow's Goldeneye	2.6	Winter	Stable
ACAD	Acadia National Park	Northeast	BAGO	Barrow's Goldeneye	8.5	Winter	Worsening
ACAD	Acadia National Park	Northeast	BBWA	Bay-breasted Warbler	2.6	Summer	Extirpation
ACAD	Acadia National Park	Northeast	BBWA	Bay-breasted Warbler	8.5	Summer	Extirpation
ACAD	Acadia National Park	Northeast	BEKI	Belted Kingfisher	2.6	Summer	Stable
ACAD	Acadia National Park	Northeast	BEKI	Belted Kingfisher	2.6	Winter	Colonization
ACAD	Acadia National Park	Northeast	BEKI	Belted Kingfisher	8.5	Summer	Stable
ACAD	Acadia National Park	Northeast	BEKI	Belted Kingfisher	8.5	Winter	Colonization
ACAD	Acadia National Park	Northeast	BAWW	Black-and-white Warbler	2.6	Summer	Extirpation
ACAD	Acadia National Park	Northeast	BAWW	Black-and-white Warbler	8.5	Summer	Extirpation
ACAD	Acadia National Park	Northeast	BBWO	Black-backed Woodpecker	2.6	Winter	Extirpation
ACAD	Acadia National Park	Northeast	BBWO	Black-backed Woodpecker	8.5	Winter	Extirpation
ACAD	Acadia National Park	Northeast	BBPL	Black-bellied Plover	2.6	Winter	Colonization
ACAD	Acadia National Park	Northeast	BBPL	Black-bellied Plover	8.5	Winter	Colonization
ACAD	Acadia National Park	Northeast	BBCU	Black-billed Cuckoo	2.6	Summer	Stable
ACAD	Acadia National Park	Northeast	BBCU	Black-billed Cuckoo	8.5	Summer	Worsening
ACAD	Acadia National Park	Northeast	BCCH	Black-capped Chickadee	2.6	Summer	Worsening
ACAD	Acadia National Park	Northeast	BCCH	Black-capped Chickadee	2.6	Winter	Stable
ACAD	Acadia National Park	Northeast	BCCH	Black-capped Chickadee	8.5	Summer	Worsening
ACAD	Acadia National Park	Northeast	BCCH	Black-capped Chickadee	8.5	Winter	Stable
ACAD	Acadia National Park	Northeast	BCNH	Black-crowned Night-Heron	8.5	Winter	Colonization
ACAD	Acadia National Park	Northeast	BTBW	Black-throated Blue Warbler	2.6	Summer	Extirpation
ACAD	Acadia National Park	Northeast	BTBW	Black-throated Blue Warbler	8.5	Summer	Extirpation
ACAD	Acadia National Park	Northeast	BTNW	Black-throated Green Warbler	2.6	Summer	Worsening
ACAD	Acadia National Park	Northeast	BTNW	Black-throated Green Warbler	8.5	Summer	Extirpation
ACAD	Acadia National Park	Northeast	BLGU	Black Guillemot	2.6	Winter	Stable
ACAD	Acadia National Park	Northeast	BLGU	Black Guillemot	8.5	Winter	Worsening
ACAD	Acadia National Park	Northeast	BLSC	Black Scoter	2.6	Winter	Improving
ACAD	Acadia National Park	Northeast	BLSC	Black Scoter	8.5	Winter	Improving
ACAD	Acadia National Park	Northeast	BLVU	Black Vulture	8.5	Winter	Colonization
ACAD	Acadia National Park	Northeast	BLBW	Blackburnian Warbler	2.6	Summer	Extirpation
ACAD	Acadia National Park	Northeast	BLBW	Blackburnian Warbler	8.5	Summer	Extirpation
ACAD	Acadia National Park	Northeast	BGGN	Blue-gray Gnatcatcher	8.5	Summer	Colonization
ACAD	Acadia National Park	Northeast	BWTE	Blue-winged Teal	2.6	Summer	Extirpation
ACAD	Acadia National Park	Northeast	BWTE	Blue-winged Teal	8.5	Summer	Extirpation
ACAD	Acadia National Park	Northeast	BWWA	Blue-winged Warbler	2.6	Summer	Improving
ACAD	Acadia National Park	Northeast	BWWA	Blue-winged Warbler	8.5	Summer	Improving
ACAD	Acadia National Park	Northeast	BLJA	Blue Jay	2.6	Summer	Improving
ACAD	Acadia National Park	Northeast	BLJA	Blue Jay	2.6	Winter	Stable
ACAD	Acadia National Park	Northeast	BLJA	Blue Jay	8.5	Summer	Stable
ACAD	Acadia National Park	Northeast	BLJA	Blue Jay	8.5	Winter	Stable
ACAD	Acadia National Park	Northeast	BOBO	Bobolink	2.6	Summer	Worsening
ACAD	Acadia National Park	Northeast	BOBO	Bobolink	8.5	Summer	Extirpation
ACAD	Acadia National Park	Northeast	BOWA	Bohemian Waxwing	2.6	Winter	Extirpation
ACAD	Acadia National Park	Northeast	BOWA	Bohemian Waxwing	8.5	Winter	Extirpation
ACAD	Acadia National Park	Northeast	BOGU	Bonaparte's Gull	2.6	Winter	Colonization
ACAD	Acadia National Park	Northeast	BOGU	Bonaparte's Gull	8.5	Winter	Colonization
ACAD	Acadia National Park	Northeast	BOCH	Boreal Chickadee	2.6	Winter	Extirpation
ACAD	Acadia National Park	Northeast	BOCH	Boreal Chickadee	8.5	Winter	Extirpation
ACAD	Acadia National Park	Northeast	BRAN	Brant	2.6	Winter	Colonization
ACAD	Acadia National Park	Northeast	BRAN	Brant	8.5	Winter	Colonization
ACAD	Acadia National Park	Northeast	BHCO	Brown-headed Cowbird	2.6	Summer	Colonization
ACAD	Acadia National Park	Northeast	BHCO	Brown-headed Cowbird	2.6	Winter	Colonization
ACAD	Acadia National Park	Northeast	BHCO	Brown-headed Cowbird	8.5	Summer	Colonization
ACAD	Acadia National Park	Northeast	BHCO	Brown-headed Cowbird	8.5	Winter	Colonization
ACAD	Acadia National Park	Northeast	BRCR	Brown Creeper	2.6	Summer	Extirpation
ACAD	Acadia National Park	Northeast	BRCR	Brown Creeper	2.6	Winter	Colonization
ACAD	Acadia National Park	Northeast	BRCR	Brown Creeper	8.5	Summer	Extirpation
ACAD	Acadia National Park	Northeast	BRCR	Brown Creeper	8.5	Winter	Colonization
ACAD	Acadia National Park	Northeast	BRTH	Brown Thrasher	8.5	Winter	Colonization
ACAD	Acadia National Park	Northeast	BUFF	Bufflehead	2.6	Winter	Colonization
ACAD	Acadia National Park	Northeast	BUFF	Bufflehead	8.5	Winter	Colonization
ACAD	Acadia National Park	Northeast	CAWA	Canada Warbler	2.6	Summer	Worsening
ACAD	Acadia National Park	Northeast	CAWA	Canada Warbler	8.5	Summer	Extirpation
ACAD	Acadia National Park	Northeast	CANV	Canvasback	2.6	Winter	Colonization
ACAD	Acadia National Park	Northeast	CANV	Canvasback	8.5	Winter	Colonization
ACAD	Acadia National Park	Northeast	CMWA	Cape May Warbler	2.6	Summer	Extirpation
ACAD	Acadia National Park	Northeast	CMWA	Cape May Warbler	8.5	Summer	Extirpation
ACAD	Acadia National Park	Northeast	CACH	Carolina Chickadee	8.5	Summer	Colonization
ACAD	Acadia National Park	Northeast	CARW	Carolina Wren	2.6	Summer	Colonization
ACAD	Acadia National Park	Northeast	CARW	Carolina Wren	2.6	Winter	Colonization
ACAD	Acadia National Park	Northeast	CARW	Carolina Wren	8.5	Summer	Colonization
ACAD	Acadia National Park	Northeast	CARW	Carolina Wren	8.5	Winter	Colonization
ACAD	Acadia National Park	Northeast	CEDW	Cedar Waxwing	2.6	Summer	Stable
ACAD	Acadia National Park	Northeast	CEDW	Cedar Waxwing	2.6	Winter	Colonization
ACAD	Acadia National Park	Northeast	CEDW	Cedar Waxwing	8.5	Summer	Worsening
ACAD	Acadia National Park	Northeast	CSWA	Chestnut-sided Warbler	2.6	Summer	Worsening
ACAD	Acadia National Park	Northeast	CSWA	Chestnut-sided Warbler	8.5	Summer	Extirpation
ACAD	Acadia National Park	Northeast	CHSW	Chimney Swift	2.6	Summer	Improving
ACAD	Acadia National Park	Northeast	CHSW	Chimney Swift	8.5	Summer	Improving
ACAD	Acadia National Park	Northeast	CHSP	Chipping Sparrow	2.6	Summer	Improving
ACAD	Acadia National Park	Northeast	CHSP	Chipping Sparrow	8.5	Summer	Stable
ACAD	Acadia National Park	Northeast	CHSP	Chipping Sparrow	8.5	Winter	Colonization
ACAD	Acadia National Park	Northeast	CLRA	Clapper Rail	8.5	Winter	Colonization
ACAD	Acadia National Park	Northeast	CLSW	Cliff Swallow	2.6	Summer	Stable
ACAD	Acadia National Park	Northeast	CLSW	Cliff Swallow	8.5	Summer	Stable
ACAD	Acadia National Park	Northeast	COEI	Common Eider	2.6	Winter	Stable
ACAD	Acadia National Park	Northeast	COEI	Common Eider	8.5	Winter	Stable
ACAD	Acadia National Park	Northeast	COGO	Common Goldeneye	2.6	Winter	Stable
ACAD	Acadia National Park	Northeast	COGO	Common Goldeneye	8.5	Winter	Stable
ACAD	Acadia National Park	Northeast	COGR	Common Grackle	2.6	Summer	Stable
ACAD	Acadia National Park	Northeast	COGR	Common Grackle	2.6	Winter	Colonization
ACAD	Acadia National Park	Northeast	COGR	Common Grackle	8.5	Summer	Stable
ACAD	Acadia National Park	Northeast	COGR	Common Grackle	8.5	Winter	Colonization
ACAD	Acadia National Park	Northeast	COLO	Common Loon	2.6	Summer	Extirpation
ACAD	Acadia National Park	Northeast	COLO	Common Loon	2.6	Winter	Improving
ACAD	Acadia National Park	Northeast	COLO	Common Loon	8.5	Summer	Extirpation
ACAD	Acadia National Park	Northeast	COLO	Common Loon	8.5	Winter	Stable
ACAD	Acadia National Park	Northeast	COME	Common Merganser	2.6	Winter	Stable
ACAD	Acadia National Park	Northeast	COME	Common Merganser	8.5	Winter	Stable
ACAD	Acadia National Park	Northeast	CORA	Common Raven	2.6	Summer	Extirpation
ACAD	Acadia National Park	Northeast	CORA	Common Raven	2.6	Winter	Extirpation
ACAD	Acadia National Park	Northeast	CORA	Common Raven	8.5	Summer	Extirpation
ACAD	Acadia National Park	Northeast	CORA	Common Raven	8.5	Winter	Extirpation
ACAD	Acadia National Park	Northeast	CORE	Common Redpoll	2.6	Winter	Stable
ACAD	Acadia National Park	Northeast	CORE	Common Redpoll	8.5	Winter	Worsening
ACAD	Acadia National Park	Northeast	COYE	Common Yellowthroat	2.6	Summer	Worsening
ACAD	Acadia National Park	Northeast	COYE	Common Yellowthroat	8.5	Summer	Worsening
ACAD	Acadia National Park	Northeast	COHA	Cooper's Hawk	2.6	Winter	Colonization
ACAD	Acadia National Park	Northeast	COHA	Cooper's Hawk	8.5	Winter	Colonization
ACAD	Acadia National Park	Northeast	DEJU	Dark-eyed Junco	2.6	Winter	Improving
ACAD	Acadia National Park	Northeast	DEJU	Dark-eyed Junco	8.5	Winter	Improving
ACAD	Acadia National Park	Northeast	DCCO	Double-crested Cormorant	2.6	Winter	Colonization
ACAD	Acadia National Park	Northeast	DCCO	Double-crested Cormorant	8.5	Winter	Colonization
ACAD	Acadia National Park	Northeast	DOWO	Downy Woodpecker	2.6	Summer	Improving
ACAD	Acadia National Park	Northeast	DOWO	Downy Woodpecker	2.6	Winter	Stable
ACAD	Acadia National Park	Northeast	DOWO	Downy Woodpecker	8.5	Summer	Improving
ACAD	Acadia National Park	Northeast	DOWO	Downy Woodpecker	8.5	Winter	Stable
ACAD	Acadia National Park	Northeast	DUNL	Dunlin	2.6	Winter	Colonization
ACAD	Acadia National Park	Northeast	DUNL	Dunlin	8.5	Winter	Colonization
ACAD	Acadia National Park	Northeast	EABL	Eastern Bluebird	2.6	Summer	Colonization
ACAD	Acadia National Park	Northeast	EABL	Eastern Bluebird	2.6	Winter	Colonization
ACAD	Acadia National Park	Northeast	EABL	Eastern Bluebird	8.5	Summer	Colonization
ACAD	Acadia National Park	Northeast	EABL	Eastern Bluebird	8.5	Winter	Colonization
ACAD	Acadia National Park	Northeast	EAKI	Eastern Kingbird	2.6	Summer	Stable
ACAD	Acadia National Park	Northeast	EAKI	Eastern Kingbird	8.5	Summer	Stable
ACAD	Acadia National Park	Northeast	EAME	Eastern Meadowlark	2.6	Summer	Stable
ACAD	Acadia National Park	Northeast	EAME	Eastern Meadowlark	2.6	Winter	Colonization
ACAD	Acadia National Park	Northeast	EAME	Eastern Meadowlark	8.5	Summer	Stable
ACAD	Acadia National Park	Northeast	EAME	Eastern Meadowlark	8.5	Winter	Colonization
ACAD	Acadia National Park	Northeast	EAPH	Eastern Phoebe	2.6	Summer	Improving
ACAD	Acadia National Park	Northeast	EAPH	Eastern Phoebe	8.5	Summer	Stable
ACAD	Acadia National Park	Northeast	EASO	Eastern Screech-Owl	2.6	Winter	Colonization
ACAD	Acadia National Park	Northeast	EASO	Eastern Screech-Owl	8.5	Winter	Colonization
ACAD	Acadia National Park	Northeast	EATO	Eastern Towhee	2.6	Summer	Colonization
ACAD	Acadia National Park	Northeast	EATO	Eastern Towhee	8.5	Summer	Colonization
ACAD	Acadia National Park	Northeast	EAWP	Eastern Wood-Pewee	2.6	Summer	Improving
ACAD	Acadia National Park	Northeast	EAWP	Eastern Wood-Pewee	8.5	Summer	Improving
ACAD	Acadia National Park	Northeast	ETSP	Eurasian Tree Sparrow	8.5	Winter	Colonization
ACAD	Acadia National Park	Northeast	EUWI	Eurasian Wigeon	2.6	Winter	Colonization
ACAD	Acadia National Park	Northeast	EUWI	Eurasian Wigeon	8.5	Winter	Colonization
ACAD	Acadia National Park	Northeast	EUST	European Starling	2.6	Summer	Improving
ACAD	Acadia National Park	Northeast	EUST	European Starling	2.6	Winter	Improving
ACAD	Acadia National Park	Northeast	EUST	European Starling	8.5	Summer	Improving
ACAD	Acadia National Park	Northeast	EUST	European Starling	8.5	Winter	Improving
ACAD	Acadia National Park	Northeast	EVGR	Evening Grosbeak	2.6	Summer	Extirpation
ACAD	Acadia National Park	Northeast	EVGR	Evening Grosbeak	2.6	Winter	Extirpation
ACAD	Acadia National Park	Northeast	EVGR	Evening Grosbeak	8.5	Summer	Extirpation
ACAD	Acadia National Park	Northeast	EVGR	Evening Grosbeak	8.5	Winter	Extirpation
ACAD	Acadia National Park	Northeast	FISP	Field Sparrow	2.6	Summer	Colonization
ACAD	Acadia National Park	Northeast	FISP	Field Sparrow	2.6	Winter	Colonization
ACAD	Acadia National Park	Northeast	FISP	Field Sparrow	8.5	Summer	Colonization
ACAD	Acadia National Park	Northeast	FISP	Field Sparrow	8.5	Winter	Colonization
ACAD	Acadia National Park	Northeast	FICR	Fish Crow	2.6	Summer	Colonization
ACAD	Acadia National Park	Northeast	FICR	Fish Crow	2.6	Winter	Colonization
ACAD	Acadia National Park	Northeast	FICR	Fish Crow	8.5	Summer	Colonization
ACAD	Acadia National Park	Northeast	FICR	Fish Crow	8.5	Winter	Colonization
ACAD	Acadia National Park	Northeast	FOSP	Fox Sparrow	2.6	Winter	Colonization
ACAD	Acadia National Park	Northeast	FOSP	Fox Sparrow	8.5	Winter	Colonization
ACAD	Acadia National Park	Northeast	GADW	Gadwall	2.6	Winter	Colonization
ACAD	Acadia National Park	Northeast	GADW	Gadwall	8.5	Winter	Colonization
ACAD	Acadia National Park	Northeast	GCKI	Golden-crowned Kinglet	2.6	Summer	Extirpation
ACAD	Acadia National Park	Northeast	GCKI	Golden-crowned Kinglet	2.6	Winter	Stable
ACAD	Acadia National Park	Northeast	GCKI	Golden-crowned Kinglet	8.5	Summer	Extirpation
ACAD	Acadia National Park	Northeast	GCKI	Golden-crowned Kinglet	8.5	Winter	Improving
ACAD	Acadia National Park	Northeast	GWWA	Golden-winged Warbler	2.6	Summer	Stable
ACAD	Acadia National Park	Northeast	GWWA	Golden-winged Warbler	8.5	Summer	Stable
ACAD	Acadia National Park	Northeast	GRSP	Grasshopper Sparrow	2.6	Summer	Colonization
ACAD	Acadia National Park	Northeast	GRSP	Grasshopper Sparrow	8.5	Summer	Colonization
ACAD	Acadia National Park	Northeast	GRCA	Gray Catbird	2.6	Summer	Improving
ACAD	Acadia National Park	Northeast	GRCA	Gray Catbird	2.6	Winter	Colonization
ACAD	Acadia National Park	Northeast	GRCA	Gray Catbird	8.5	Summer	Improving
ACAD	Acadia National Park	Northeast	GRCA	Gray Catbird	8.5	Winter	Colonization
ACAD	Acadia National Park	Northeast	GRAJ	Gray Jay	2.6	Winter	Extirpation
ACAD	Acadia National Park	Northeast	GRAJ	Gray Jay	8.5	Winter	Extirpation
ACAD	Acadia National Park	Northeast	GRAP	Gray Partridge	2.6	Winter	Extirpation
ACAD	Acadia National Park	Northeast	GRAP	Gray Partridge	8.5	Winter	Extirpation
ACAD	Acadia National Park	Northeast	GBBG	Great Black-backed Gull	2.6	Winter	Improving
ACAD	Acadia National Park	Northeast	GBBG	Great Black-backed Gull	8.5	Winter	Stable
ACAD	Acadia National Park	Northeast	GBHE	Great Blue Heron	2.6	Summer	Improving
ACAD	Acadia National Park	Northeast	GBHE	Great Blue Heron	2.6	Winter	Colonization
ACAD	Acadia National Park	Northeast	GBHE	Great Blue Heron	8.5	Summer	Improving
ACAD	Acadia National Park	Northeast	GBHE	Great Blue Heron	8.5	Winter	Colonization
ACAD	Acadia National Park	Northeast	GRCO	Great Cormorant	2.6	Winter	Improving
ACAD	Acadia National Park	Northeast	GRCO	Great Cormorant	8.5	Winter	Improving
ACAD	Acadia National Park	Northeast	GCFL	Great Crested Flycatcher	2.6	Summer	Stable
ACAD	Acadia National Park	Northeast	GCFL	Great Crested Flycatcher	8.5	Summer	Stable
ACAD	Acadia National Park	Northeast	GGOW	Great Gray Owl	2.6	Winter	Extirpation
ACAD	Acadia National Park	Northeast	GGOW	Great Gray Owl	8.5	Winter	Extirpation
ACAD	Acadia National Park	Northeast	GHOW	Great Horned Owl	2.6	Winter	Colonization
ACAD	Acadia National Park	Northeast	GHOW	Great Horned Owl	8.5	Winter	Colonization
ACAD	Acadia National Park	Northeast	GRSC	Greater Scaup	2.6	Winter	Improving
ACAD	Acadia National Park	Northeast	GRSC	Greater Scaup	8.5	Winter	Improving
ACAD	Acadia National Park	Northeast	GWTE	Green-winged Teal	2.6	Winter	Colonization
ACAD	Acadia National Park	Northeast	GWTE	Green-winged Teal	8.5	Winter	Colonization
ACAD	Acadia National Park	Northeast	GRHE	Green Heron	2.6	Summer	Colonization
ACAD	Acadia National Park	Northeast	GRHE	Green Heron	8.5	Summer	Colonization
ACAD	Acadia National Park	Northeast	HAWO	Hairy Woodpecker	2.6	Summer	Worsening
ACAD	Acadia National Park	Northeast	HAWO	Hairy Woodpecker	2.6	Winter	Worsening
ACAD	Acadia National Park	Northeast	HAWO	Hairy Woodpecker	8.5	Summer	Worsening
ACAD	Acadia National Park	Northeast	HAWO	Hairy Woodpecker	8.5	Winter	Worsening
ACAD	Acadia National Park	Northeast	HADU	Harlequin Duck	2.6	Winter	Stable
ACAD	Acadia National Park	Northeast	HADU	Harlequin Duck	8.5	Winter	Worsening
ACAD	Acadia National Park	Northeast	HETH	Hermit Thrush	2.6	Summer	Extirpation
ACAD	Acadia National Park	Northeast	HETH	Hermit Thrush	2.6	Winter	Colonization
ACAD	Acadia National Park	Northeast	HETH	Hermit Thrush	8.5	Summer	Extirpation
ACAD	Acadia National Park	Northeast	HETH	Hermit Thrush	8.5	Winter	Colonization
ACAD	Acadia National Park	Northeast	HERG	Herring Gull	2.6	Summer	Worsening
ACAD	Acadia National Park	Northeast	HERG	Herring Gull	2.6	Winter	Stable
ACAD	Acadia National Park	Northeast	HERG	Herring Gull	8.5	Summer	Worsening
ACAD	Acadia National Park	Northeast	HERG	Herring Gull	8.5	Winter	Stable
ACAD	Acadia National Park	Northeast	HOME	Hooded Merganser	2.6	Winter	Improving
ACAD	Acadia National Park	Northeast	HOME	Hooded Merganser	8.5	Winter	Improving
ACAD	Acadia National Park	Northeast	HOWA	Hooded Warbler	2.6	Summer	Colonization
ACAD	Acadia National Park	Northeast	HOGR	Horned Grebe	2.6	Winter	Improving
ACAD	Acadia National Park	Northeast	HOGR	Horned Grebe	8.5	Winter	Improving
ACAD	Acadia National Park	Northeast	HOLA	Horned Lark	2.6	Winter	Colonization
ACAD	Acadia National Park	Northeast	HOLA	Horned Lark	8.5	Winter	Colonization
ACAD	Acadia National Park	Northeast	HOFI	House Finch	2.6	Summer	Colonization
ACAD	Acadia National Park	Northeast	HOFI	House Finch	2.6	Winter	Colonization
ACAD	Acadia National Park	Northeast	HOFI	House Finch	8.5	Summer	Colonization
ACAD	Acadia National Park	Northeast	HOFI	House Finch	8.5	Winter	Colonization
ACAD	Acadia National Park	Northeast	HOSP	House Sparrow	2.6	Winter	Colonization
ACAD	Acadia National Park	Northeast	HOSP	House Sparrow	8.5	Winter	Colonization
ACAD	Acadia National Park	Northeast	HOWR	House Wren	2.6	Summer	Colonization
ACAD	Acadia National Park	Northeast	INBU	Indigo Bunting	2.6	Summer	Colonization
ACAD	Acadia National Park	Northeast	INBU	Indigo Bunting	8.5	Summer	Colonization
ACAD	Acadia National Park	Northeast	KEWA	Kentucky Warbler	8.5	Summer	Colonization
ACAD	Acadia National Park	Northeast	KILL	Killdeer	2.6	Summer	Colonization
ACAD	Acadia National Park	Northeast	KILL	Killdeer	8.5	Summer	Colonization
ACAD	Acadia National Park	Northeast	LEFL	Least Flycatcher	2.6	Summer	Extirpation
ACAD	Acadia National Park	Northeast	LEFL	Least Flycatcher	8.5	Summer	Extirpation
ACAD	Acadia National Park	Northeast	LESC	Lesser Scaup	2.6	Winter	Colonization
ACAD	Acadia National Park	Northeast	LESC	Lesser Scaup	8.5	Winter	Colonization
ACAD	Acadia National Park	Northeast	LTDU	Long-tailed Duck	2.6	Winter	Stable
ACAD	Acadia National Park	Northeast	LTDU	Long-tailed Duck	8.5	Winter	Stable
ACAD	Acadia National Park	Northeast	MAWA	Magnolia Warbler	2.6	Summer	Extirpation
ACAD	Acadia National Park	Northeast	MAWA	Magnolia Warbler	8.5	Summer	Extirpation
ACAD	Acadia National Park	Northeast	MALL	Mallard	2.6	Summer	Stable
ACAD	Acadia National Park	Northeast	MALL	Mallard	2.6	Winter	Improving
ACAD	Acadia National Park	Northeast	MALL	Mallard	8.5	Summer	Stable
ACAD	Acadia National Park	Northeast	MALL	Mallard	8.5	Winter	Improving
ACAD	Acadia National Park	Northeast	MERL	Merlin	2.6	Winter	Colonization
ACAD	Acadia National Park	Northeast	MERL	Merlin	8.5	Winter	Colonization
ACAD	Acadia National Park	Northeast	MODO	Mourning Dove	2.6	Summer	Improving
ACAD	Acadia National Park	Northeast	MODO	Mourning Dove	2.6	Winter	Worsening
ACAD	Acadia National Park	Northeast	MODO	Mourning Dove	8.5	Summer	Improving
ACAD	Acadia National Park	Northeast	MODO	Mourning Dove	8.5	Winter	Worsening
ACAD	Acadia National Park	Northeast	MOWA	Mourning Warbler	2.6	Summer	Extirpation
ACAD	Acadia National Park	Northeast	MOWA	Mourning Warbler	8.5	Summer	Extirpation
ACAD	Acadia National Park	Northeast	MUSW	Mute Swan	2.6	Winter	Colonization
ACAD	Acadia National Park	Northeast	MUSW	Mute Swan	8.5	Winter	Colonization
ACAD	Acadia National Park	Northeast	NAWA	Nashville Warbler	2.6	Summer	Extirpation
ACAD	Acadia National Park	Northeast	NAWA	Nashville Warbler	8.5	Summer	Extirpation
ACAD	Acadia National Park	Northeast	STSP	Nelson's/Saltmarsh Sparrow (Sharp-tailed Sparrow)	2.6	Winter	Colonization
ACAD	Acadia National Park	Northeast	STSP	Nelson's/Saltmarsh Sparrow (Sharp-tailed Sparrow)	8.5	Winter	Colonization
ACAD	Acadia National Park	Northeast	NOBO	Northern Bobwhite	8.5	Summer	Colonization
ACAD	Acadia National Park	Northeast	NOBO	Northern Bobwhite	8.5	Winter	Colonization
ACAD	Acadia National Park	Northeast	NOCA	Northern Cardinal	2.6	Summer	Colonization
ACAD	Acadia National Park	Northeast	NOCA	Northern Cardinal	2.6	Winter	Improving
ACAD	Acadia National Park	Northeast	NOCA	Northern Cardinal	8.5	Summer	Colonization
ACAD	Acadia National Park	Northeast	NOCA	Northern Cardinal	8.5	Winter	Improving
ACAD	Acadia National Park	Northeast	NOFL	Northern Flicker	2.6	Winter	Colonization
ACAD	Acadia National Park	Northeast	NOFL	Northern Flicker	8.5	Winter	Colonization
ACAD	Acadia National Park	Northeast	NOGA	Northern Gannet	2.6	Winter	Stable
ACAD	Acadia National Park	Northeast	NOGA	Northern Gannet	8.5	Winter	Improving
ACAD	Acadia National Park	Northeast	NOGO	Northern Goshawk	2.6	Winter	Worsening
ACAD	Acadia National Park	Northeast	NOGO	Northern Goshawk	8.5	Winter	Worsening
ACAD	Acadia National Park	Northeast	NOHA	Northern Harrier	2.6	Summer	Extirpation
ACAD	Acadia National Park	Northeast	NOHA	Northern Harrier	2.6	Winter	Colonization
ACAD	Acadia National Park	Northeast	NOHA	Northern Harrier	8.5	Summer	Extirpation
ACAD	Acadia National Park	Northeast	NOHA	Northern Harrier	8.5	Winter	Colonization
ACAD	Acadia National Park	Northeast	NHOW	Northern Hawk Owl	2.6	Winter	Extirpation
ACAD	Acadia National Park	Northeast	NHOW	Northern Hawk Owl	8.5	Winter	Extirpation
ACAD	Acadia National Park	Northeast	NOMO	Northern Mockingbird	2.6	Summer	Colonization
ACAD	Acadia National Park	Northeast	NOMO	Northern Mockingbird	2.6	Winter	Colonization
ACAD	Acadia National Park	Northeast	NOMO	Northern Mockingbird	8.5	Summer	Colonization
ACAD	Acadia National Park	Northeast	NOMO	Northern Mockingbird	8.5	Winter	Colonization
ACAD	Acadia National Park	Northeast	NOPA	Northern Parula	2.6	Summer	Extirpation
ACAD	Acadia National Park	Northeast	NOPA	Northern Parula	8.5	Summer	Extirpation
ACAD	Acadia National Park	Northeast	NRWS	Northern Rough-winged Swallow	2.6	Summer	Colonization
ACAD	Acadia National Park	Northeast	NRWS	Northern Rough-winged Swallow	8.5	Summer	Colonization
ACAD	Acadia National Park	Northeast	NSHO	Northern Shoveler	8.5	Winter	Colonization
ACAD	Acadia National Park	Northeast	NSHR	Northern Shrike	2.6	Winter	Worsening
ACAD	Acadia National Park	Northeast	NSHR	Northern Shrike	8.5	Winter	Extirpation
ACAD	Acadia National Park	Northeast	NOWA	Northern Waterthrush	2.6	Summer	Extirpation
ACAD	Acadia National Park	Northeast	NOWA	Northern Waterthrush	8.5	Summer	Extirpation
ACAD	Acadia National Park	Northeast	OROR	Orchard Oriole	8.5	Summer	Colonization
ACAD	Acadia National Park	Northeast	OVEN	Ovenbird	2.6	Summer	Worsening
ACAD	Acadia National Park	Northeast	OVEN	Ovenbird	8.5	Summer	Worsening
ACAD	Acadia National Park	Northeast	PAWA	Palm Warbler	2.6	Summer	Extirpation
ACAD	Acadia National Park	Northeast	PAWA	Palm Warbler	2.6	Winter	Colonization
ACAD	Acadia National Park	Northeast	PAWA	Palm Warbler	8.5	Summer	Extirpation
ACAD	Acadia National Park	Northeast	PAWA	Palm Warbler	8.5	Winter	Colonization
ACAD	Acadia National Park	Northeast	PEFA	Peregrine Falcon	8.5	Winter	Colonization
ACAD	Acadia National Park	Northeast	PBGR	Pied-billed Grebe	2.6	Winter	Colonization
ACAD	Acadia National Park	Northeast	PBGR	Pied-billed Grebe	8.5	Winter	Colonization
ACAD	Acadia National Park	Northeast	PIWO	Pileated Woodpecker	2.6	Summer	Extirpation
ACAD	Acadia National Park	Northeast	PIWO	Pileated Woodpecker	2.6	Winter	Extirpation
ACAD	Acadia National Park	Northeast	PIWO	Pileated Woodpecker	8.5	Summer	Extirpation
ACAD	Acadia National Park	Northeast	PIWO	Pileated Woodpecker	8.5	Winter	Extirpation
ACAD	Acadia National Park	Northeast	PIGR	Pine Grosbeak	2.6	Winter	Extirpation
ACAD	Acadia National Park	Northeast	PIGR	Pine Grosbeak	8.5	Winter	Extirpation
ACAD	Acadia National Park	Northeast	PISI	Pine Siskin	2.6	Winter	Colonization
ACAD	Acadia National Park	Northeast	PIWA	Pine Warbler	2.6	Summer	Improving
ACAD	Acadia National Park	Northeast	PIWA	Pine Warbler	8.5	Summer	Stable
ACAD	Acadia National Park	Northeast	PIWA	Pine Warbler	8.5	Winter	Colonization
ACAD	Acadia National Park	Northeast	PRAW	Prairie Warbler	2.6	Summer	Colonization
ACAD	Acadia National Park	Northeast	PRAW	Prairie Warbler	8.5	Summer	Colonization
ACAD	Acadia National Park	Northeast	PUFI	Purple Finch	2.6	Summer	Extirpation
ACAD	Acadia National Park	Northeast	PUFI	Purple Finch	2.6	Winter	Stable
ACAD	Acadia National Park	Northeast	PUFI	Purple Finch	8.5	Summer	Extirpation
ACAD	Acadia National Park	Northeast	PUFI	Purple Finch	8.5	Winter	Stable
ACAD	Acadia National Park	Northeast	PUMA	Purple Martin	2.6	Summer	Colonization
ACAD	Acadia National Park	Northeast	PUMA	Purple Martin	8.5	Summer	Colonization
ACAD	Acadia National Park	Northeast	PUSA	Purple Sandpiper	2.6	Winter	Stable
ACAD	Acadia National Park	Northeast	PUSA	Purple Sandpiper	8.5	Winter	Stable
ACAD	Acadia National Park	Northeast	RBWO	Red-bellied Woodpecker	2.6	Summer	Colonization
ACAD	Acadia National Park	Northeast	RBWO	Red-bellied Woodpecker	2.6	Winter	Colonization
ACAD	Acadia National Park	Northeast	RBWO	Red-bellied Woodpecker	8.5	Summer	Colonization
ACAD	Acadia National Park	Northeast	RBWO	Red-bellied Woodpecker	8.5	Winter	Colonization
ACAD	Acadia National Park	Northeast	RBME	Red-breasted Merganser	2.6	Winter	Improving
ACAD	Acadia National Park	Northeast	RBME	Red-breasted Merganser	8.5	Winter	Improving
ACAD	Acadia National Park	Northeast	RBNU	Red-breasted Nuthatch	2.6	Summer	Extirpation
ACAD	Acadia National Park	Northeast	RBNU	Red-breasted Nuthatch	2.6	Winter	Worsening
ACAD	Acadia National Park	Northeast	RBNU	Red-breasted Nuthatch	8.5	Summer	Extirpation
ACAD	Acadia National Park	Northeast	RBNU	Red-breasted Nuthatch	8.5	Winter	Extirpation
ACAD	Acadia National Park	Northeast	REVI	Red-eyed Vireo	2.6	Summer	Worsening
ACAD	Acadia National Park	Northeast	REVI	Red-eyed Vireo	8.5	Summer	Worsening
ACAD	Acadia National Park	Northeast	RHWO	Red-headed Woodpecker	8.5	Summer	Colonization
ACAD	Acadia National Park	Northeast	RHWO	Red-headed Woodpecker	8.5	Winter	Colonization
ACAD	Acadia National Park	Northeast	RNGR	Red-necked Grebe	2.6	Winter	Stable
ACAD	Acadia National Park	Northeast	RNGR	Red-necked Grebe	8.5	Winter	Worsening
ACAD	Acadia National Park	Northeast	RSHA	Red-shouldered Hawk	2.6	Winter	Colonization
ACAD	Acadia National Park	Northeast	RSHA	Red-shouldered Hawk	8.5	Winter	Colonization
ACAD	Acadia National Park	Northeast	RTHA	Red-tailed Hawk	2.6	Summer	Colonization
ACAD	Acadia National Park	Northeast	RTHA	Red-tailed Hawk	2.6	Winter	Colonization
ACAD	Acadia National Park	Northeast	RTHA	Red-tailed Hawk	8.5	Summer	Colonization
ACAD	Acadia National Park	Northeast	RTHA	Red-tailed Hawk	8.5	Winter	Colonization
ACAD	Acadia National Park	Northeast	RTLO	Red-throated Loon	2.6	Winter	Improving
ACAD	Acadia National Park	Northeast	RTLO	Red-throated Loon	8.5	Winter	Improving
ACAD	Acadia National Park	Northeast	RWBL	Red-winged Blackbird	2.6	Summer	Improving
ACAD	Acadia National Park	Northeast	RWBL	Red-winged Blackbird	2.6	Winter	Colonization
ACAD	Acadia National Park	Northeast	RWBL	Red-winged Blackbird	8.5	Summer	Improving
ACAD	Acadia National Park	Northeast	RWBL	Red-winged Blackbird	8.5	Winter	Colonization
ACAD	Acadia National Park	Northeast	RBGU	Ring-billed Gull	2.6	Summer	Worsening
ACAD	Acadia National Park	Northeast	RBGU	Ring-billed Gull	2.6	Winter	Improving
ACAD	Acadia National Park	Northeast	RBGU	Ring-billed Gull	8.5	Summer	Worsening
ACAD	Acadia National Park	Northeast	RBGU	Ring-billed Gull	8.5	Winter	Improving
ACAD	Acadia National Park	Northeast	RNDU	Ring-necked Duck	2.6	Winter	Colonization
ACAD	Acadia National Park	Northeast	RNDU	Ring-necked Duck	8.5	Winter	Colonization
ACAD	Acadia National Park	Northeast	RNEP	Ring-necked Pheasant	2.6	Summer	Improving
ACAD	Acadia National Park	Northeast	RNEP	Ring-necked Pheasant	2.6	Winter	Stable
ACAD	Acadia National Park	Northeast	RNEP	Ring-necked Pheasant	8.5	Summer	Stable
ACAD	Acadia National Park	Northeast	RNEP	Ring-necked Pheasant	8.5	Winter	Stable
ACAD	Acadia National Park	Northeast	ROPI	Rock Pigeon	2.6	Summer	Improving
ACAD	Acadia National Park	Northeast	ROPI	Rock Pigeon	2.6	Winter	Improving
ACAD	Acadia National Park	Northeast	ROPI	Rock Pigeon	8.5	Summer	Stable
ACAD	Acadia National Park	Northeast	ROPI	Rock Pigeon	8.5	Winter	Stable
ACAD	Acadia National Park	Northeast	RBGR	Rose-breasted Grosbeak	2.6	Summer	Worsening
ACAD	Acadia National Park	Northeast	RBGR	Rose-breasted Grosbeak	8.5	Summer	Worsening
ACAD	Acadia National Park	Northeast	RLHA	Rough-legged Hawk	2.6	Winter	Stable
ACAD	Acadia National Park	Northeast	RLHA	Rough-legged Hawk	8.5	Winter	Worsening
ACAD	Acadia National Park	Northeast	RCKI	Ruby-crowned Kinglet	2.6	Summer	Extirpation
ACAD	Acadia National Park	Northeast	RCKI	Ruby-crowned Kinglet	2.6	Winter	Colonization
ACAD	Acadia National Park	Northeast	RCKI	Ruby-crowned Kinglet	8.5	Summer	Extirpation
ACAD	Acadia National Park	Northeast	RCKI	Ruby-crowned Kinglet	8.5	Winter	Colonization
ACAD	Acadia National Park	Northeast	RTHU	Ruby-throated Hummingbird	2.6	Summer	Worsening
ACAD	Acadia National Park	Northeast	RTHU	Ruby-throated Hummingbird	8.5	Summer	Worsening
ACAD	Acadia National Park	Northeast	RUDU	Ruddy Duck	2.6	Winter	Colonization
ACAD	Acadia National Park	Northeast	RUDU	Ruddy Duck	8.5	Winter	Colonization
ACAD	Acadia National Park	Northeast	RUTU	Ruddy Turnstone	2.6	Winter	Colonization
ACAD	Acadia National Park	Northeast	RUTU	Ruddy Turnstone	8.5	Winter	Colonization
ACAD	Acadia National Park	Northeast	RUGR	Ruffed Grouse	2.6	Winter	Extirpation
ACAD	Acadia National Park	Northeast	RUGR	Ruffed Grouse	8.5	Winter	Extirpation
ACAD	Acadia National Park	Northeast	RUBL	Rusty Blackbird	2.6	Winter	Colonization
ACAD	Acadia National Park	Northeast	RUBL	Rusty Blackbird	8.5	Winter	Colonization
ACAD	Acadia National Park	Northeast	SAND	Sanderling	2.6	Winter	Improving
ACAD	Acadia National Park	Northeast	SAND	Sanderling	8.5	Winter	Improving
ACAD	Acadia National Park	Northeast	SAVS	Savannah Sparrow	2.6	Summer	Worsening
ACAD	Acadia National Park	Northeast	SAVS	Savannah Sparrow	2.6	Winter	Colonization
ACAD	Acadia National Park	Northeast	SAVS	Savannah Sparrow	8.5	Summer	Extirpation
ACAD	Acadia National Park	Northeast	SAVS	Savannah Sparrow	8.5	Winter	Colonization
ACAD	Acadia National Park	Northeast	SCTA	Scarlet Tanager	2.6	Summer	Improving
ACAD	Acadia National Park	Northeast	SCTA	Scarlet Tanager	8.5	Summer	Stable
ACAD	Acadia National Park	Northeast	SESP	Seaside Sparrow	8.5	Winter	Colonization
ACAD	Acadia National Park	Northeast	SSHA	Sharp-shinned Hawk	2.6	Winter	Improving
ACAD	Acadia National Park	Northeast	SSHA	Sharp-shinned Hawk	8.5	Winter	Improving
ACAD	Acadia National Park	Northeast	SNBU	Snow Bunting	2.6	Winter	Worsening
ACAD	Acadia National Park	Northeast	SNBU	Snow Bunting	8.5	Winter	Worsening
ACAD	Acadia National Park	Northeast	SNOW	Snowy Owl	2.6	Winter	Stable
ACAD	Acadia National Park	Northeast	SNOW	Snowy Owl	8.5	Winter	Stable
ACAD	Acadia National Park	Northeast	SOSP	Song Sparrow	2.6	Summer	Stable
ACAD	Acadia National Park	Northeast	SOSP	Song Sparrow	2.6	Winter	Colonization
ACAD	Acadia National Park	Northeast	SOSP	Song Sparrow	8.5	Summer	Stable
ACAD	Acadia National Park	Northeast	SOSP	Song Sparrow	8.5	Winter	Colonization
ACAD	Acadia National Park	Northeast	SUSC	Surf Scoter	2.6	Winter	Stable
ACAD	Acadia National Park	Northeast	SUSC	Surf Scoter	8.5	Winter	Stable
ACAD	Acadia National Park	Northeast	SWTH	Swainson's Thrush	2.6	Summer	Extirpation
ACAD	Acadia National Park	Northeast	SWTH	Swainson's Thrush	8.5	Summer	Extirpation
ACAD	Acadia National Park	Northeast	SWSP	Swamp Sparrow	2.6	Summer	Worsening
ACAD	Acadia National Park	Northeast	SWSP	Swamp Sparrow	2.6	Winter	Colonization
ACAD	Acadia National Park	Northeast	SWSP	Swamp Sparrow	8.5	Summer	Extirpation
ACAD	Acadia National Park	Northeast	SWSP	Swamp Sparrow	8.5	Winter	Colonization
ACAD	Acadia National Park	Northeast	TEWA	Tennessee Warbler	2.6	Summer	Extirpation
ACAD	Acadia National Park	Northeast	TEWA	Tennessee Warbler	8.5	Summer	Extirpation
ACAD	Acadia National Park	Northeast	THGU	Thayer's Gull	2.6	Winter	Colonization
ACAD	Acadia National Park	Northeast	THGU	Thayer's Gull	8.5	Winter	Colonization
ACAD	Acadia National Park	Northeast	TRES	Tree Swallow	2.6	Summer	Worsening
ACAD	Acadia National Park	Northeast	TRES	Tree Swallow	8.5	Summer	Worsening
ACAD	Acadia National Park	Northeast	TUTI	Tufted Titmouse	2.6	Summer	Colonization
ACAD	Acadia National Park	Northeast	TUTI	Tufted Titmouse	8.5	Summer	Colonization
ACAD	Acadia National Park	Northeast	TUVU	Turkey Vulture	2.6	Winter	Colonization
ACAD	Acadia National Park	Northeast	TUVU	Turkey Vulture	8.5	Winter	Colonization
ACAD	Acadia National Park	Northeast	UPSA	Upland Sandpiper	2.6	Summer	Extirpation
ACAD	Acadia National Park	Northeast	UPSA	Upland Sandpiper	8.5	Summer	Extirpation
ACAD	Acadia National Park	Northeast	VEER	Veery	2.6	Summer	Worsening
ACAD	Acadia National Park	Northeast	VEER	Veery	8.5	Summer	Extirpation
ACAD	Acadia National Park	Northeast	WAVI	Warbling Vireo	2.6	Summer	Improving
ACAD	Acadia National Park	Northeast	WAVI	Warbling Vireo	8.5	Summer	Improving
ACAD	Acadia National Park	Northeast	WBNU	White-breasted Nuthatch	2.6	Summer	Improving
ACAD	Acadia National Park	Northeast	WBNU	White-breasted Nuthatch	2.6	Winter	Improving
ACAD	Acadia National Park	Northeast	WBNU	White-breasted Nuthatch	8.5	Summer	Improving
ACAD	Acadia National Park	Northeast	WBNU	White-breasted Nuthatch	8.5	Winter	Improving
ACAD	Acadia National Park	Northeast	WEVI	White-eyed Vireo	8.5	Summer	Colonization
ACAD	Acadia National Park	Northeast	WTSP	White-throated Sparrow	2.6	Summer	Extirpation
ACAD	Acadia National Park	Northeast	WTSP	White-throated Sparrow	2.6	Winter	Improving
ACAD	Acadia National Park	Northeast	WTSP	White-throated Sparrow	8.5	Summer	Extirpation
ACAD	Acadia National Park	Northeast	WTSP	White-throated Sparrow	8.5	Winter	Improving
ACAD	Acadia National Park	Northeast	WWCR	White-winged Crossbill	2.6	Winter	Worsening
ACAD	Acadia National Park	Northeast	WWCR	White-winged Crossbill	8.5	Winter	Extirpation
ACAD	Acadia National Park	Northeast	WWSC	White-winged Scoter	2.6	Winter	Stable
ACAD	Acadia National Park	Northeast	WWSC	White-winged Scoter	8.5	Winter	Stable
ACAD	Acadia National Park	Northeast	WITU	Wild Turkey	2.6	Winter	Colonization
ACAD	Acadia National Park	Northeast	WIFL	Willow Flycatcher	2.6	Summer	Improving
ACAD	Acadia National Park	Northeast	WIFL	Willow Flycatcher	8.5	Summer	Improving
ACAD	Acadia National Park	Northeast	WISN	Wilson's Snipe	2.6	Summer	Extirpation
ACAD	Acadia National Park	Northeast	WISN	Wilson's Snipe	2.6	Winter	Stable
ACAD	Acadia National Park	Northeast	WISN	Wilson's Snipe	8.5	Summer	Extirpation
ACAD	Acadia National Park	Northeast	WISN	Wilson's Snipe	8.5	Winter	Stable
ACAD	Acadia National Park	Northeast	WODU	Wood Duck	2.6	Winter	Colonization
ACAD	Acadia National Park	Northeast	WODU	Wood Duck	8.5	Winter	Colonization
ACAD	Acadia National Park	Northeast	WOTH	Wood Thrush	2.6	Summer	Improving
ACAD	Acadia National Park	Northeast	WOTH	Wood Thrush	8.5	Summer	Improving
ACAD	Acadia National Park	Northeast	WEWA	Worm-eating Warbler	2.6	Summer	Colonization
ACAD	Acadia National Park	Northeast	WEWA	Worm-eating Warbler	8.5	Summer	Colonization
ACAD	Acadia National Park	Northeast	YBFL	Yellow-bellied Flycatcher	2.6	Summer	Extirpation
ACAD	Acadia National Park	Northeast	YBFL	Yellow-bellied Flycatcher	8.5	Summer	Extirpation
ACAD	Acadia National Park	Northeast	YBSA	Yellow-bellied Sapsucker	2.6	Summer	Extirpation
ACAD	Acadia National Park	Northeast	YBSA	Yellow-bellied Sapsucker	2.6	Winter	Colonization
ACAD	Acadia National Park	Northeast	YBSA	Yellow-bellied Sapsucker	8.5	Summer	Extirpation
ACAD	Acadia National Park	Northeast	YBSA	Yellow-bellied Sapsucker	8.5	Winter	Colonization
ACAD	Acadia National Park	Northeast	YBCU	Yellow-billed Cuckoo	2.6	Summer	Colonization
ACAD	Acadia National Park	Northeast	YBCU	Yellow-billed Cuckoo	8.5	Summer	Colonization
ACAD	Acadia National Park	Northeast	YBCH	Yellow-breasted Chat	8.5	Summer	Colonization
ACAD	Acadia National Park	Northeast	YRWA	Yellow-rumped Warbler	2.6	Summer	Extirpation
ACAD	Acadia National Park	Northeast	YRWA	Yellow-rumped Warbler	2.6	Winter	Colonization
ACAD	Acadia National Park	Northeast	YRWA	Yellow-rumped Warbler	8.5	Summer	Extirpation
ACAD	Acadia National Park	Northeast	YRWA	Yellow-rumped Warbler	8.5	Winter	Colonization
ACAD	Acadia National Park	Northeast	YTVI	Yellow-throated Vireo	2.6	Summer	Colonization
ACAD	Acadia National Park	Northeast	YTVI	Yellow-throated Vireo	8.5	Summer	Colonization
ACAD	Acadia National Park	Northeast	YTWA	Yellow-throated Warbler	8.5	Summer	Colonization
ACAD	Acadia National Park	Northeast	YEWA	Yellow Warbler	2.6	Summer	Stable
ACAD	Acadia National Park	Northeast	YEWA	Yellow Warbler	8.5	Summer	Worsening
AGFO	Agate Fossil Beds National Monument	Midwest	AMCO	American Coot	2.6	Winter	Colonization
AGFO	Agate Fossil Beds National Monument	Midwest	AMCO	American Coot	8.5	Winter	Colonization
AGFO	Agate Fossil Beds National Monument	Midwest	AMCR	American Crow	2.6	Winter	Improving
AGFO	Agate Fossil Beds National Monument	Midwest	AMCR	American Crow	8.5	Winter	Improving
AGFO	Agate Fossil Beds National Monument	Midwest	AMDI	American Dipper	2.6	Winter	Stable
AGFO	Agate Fossil Beds National Monument	Midwest	AMDI	American Dipper	8.5	Winter	Worsening
AGFO	Agate Fossil Beds National Monument	Midwest	AMGO	American Goldfinch	2.6	Winter	Improving
AGFO	Agate Fossil Beds National Monument	Midwest	AMGO	American Goldfinch	8.5	Winter	Improving
AGFO	Agate Fossil Beds National Monument	Midwest	AMKE	American Kestrel	2.6	Winter	Improving
AGFO	Agate Fossil Beds National Monument	Midwest	AMKE	American Kestrel	8.5	Winter	Improving
AGFO	Agate Fossil Beds National Monument	Midwest	AMRO	American Robin	2.6	Summer	Extirpation
AGFO	Agate Fossil Beds National Monument	Midwest	AMRO	American Robin	2.6	Winter	Improving
AGFO	Agate Fossil Beds National Monument	Midwest	AMRO	American Robin	8.5	Summer	Extirpation
AGFO	Agate Fossil Beds National Monument	Midwest	AMRO	American Robin	8.5	Winter	Improving
AGFO	Agate Fossil Beds National Monument	Midwest	ATSP	American Tree Sparrow	2.6	Winter	Improving
AGFO	Agate Fossil Beds National Monument	Midwest	ATSP	American Tree Sparrow	8.5	Winter	Stable
AGFO	Agate Fossil Beds National Monument	Midwest	AWPE	American White Pelican	2.6	Winter	Colonization
AGFO	Agate Fossil Beds National Monument	Midwest	AWPE	American White Pelican	8.5	Winter	Colonization
AGFO	Agate Fossil Beds National Monument	Midwest	AMWI	American Wigeon	2.6	Summer	Extirpation
AGFO	Agate Fossil Beds National Monument	Midwest	AMWI	American Wigeon	2.6	Winter	Improving
AGFO	Agate Fossil Beds National Monument	Midwest	AMWI	American Wigeon	8.5	Summer	Extirpation
AGFO	Agate Fossil Beds National Monument	Midwest	AMWI	American Wigeon	8.5	Winter	Improving
AGFO	Agate Fossil Beds National Monument	Midwest	BAIS	Baird's Sparrow	2.6	Summer	Extirpation
AGFO	Agate Fossil Beds National Monument	Midwest	BAIS	Baird's Sparrow	8.5	Summer	Extirpation
AGFO	Agate Fossil Beds National Monument	Midwest	BAEA	Bald Eagle	2.6	Winter	Stable
AGFO	Agate Fossil Beds National Monument	Midwest	BAEA	Bald Eagle	8.5	Winter	Worsening
AGFO	Agate Fossil Beds National Monument	Midwest	BANO	Barn Owl	2.6	Winter	Colonization
AGFO	Agate Fossil Beds National Monument	Midwest	BANO	Barn Owl	8.5	Winter	Colonization
AGFO	Agate Fossil Beds National Monument	Midwest	BARS	Barn Swallow	2.6	Summer	Improving
AGFO	Agate Fossil Beds National Monument	Midwest	BARS	Barn Swallow	8.5	Summer	Improving
AGFO	Agate Fossil Beds National Monument	Midwest	BAGO	Barrow's Goldeneye	2.6	Winter	Worsening
AGFO	Agate Fossil Beds National Monument	Midwest	BAGO	Barrow's Goldeneye	8.5	Winter	Worsening
AGFO	Agate Fossil Beds National Monument	Midwest	BEVI	Bell's Vireo	2.6	Summer	Colonization
AGFO	Agate Fossil Beds National Monument	Midwest	BEVI	Bell's Vireo	8.5	Summer	Colonization
AGFO	Agate Fossil Beds National Monument	Midwest	BEKI	Belted Kingfisher	2.6	Winter	Improving
AGFO	Agate Fossil Beds National Monument	Midwest	BEKI	Belted Kingfisher	8.5	Winter	Stable
AGFO	Agate Fossil Beds National Monument	Midwest	BEWR	Bewick's Wren	8.5	Summer	Colonization
AGFO	Agate Fossil Beds National Monument	Midwest	BEWR	Bewick's Wren	8.5	Winter	Colonization
AGFO	Agate Fossil Beds National Monument	Midwest	BBMA	Black-billed Magpie	2.6	Summer	Worsening
AGFO	Agate Fossil Beds National Monument	Midwest	BBMA	Black-billed Magpie	2.6	Winter	Worsening
AGFO	Agate Fossil Beds National Monument	Midwest	BBMA	Black-billed Magpie	8.5	Summer	Worsening
AGFO	Agate Fossil Beds National Monument	Midwest	BBMA	Black-billed Magpie	8.5	Winter	Worsening
AGFO	Agate Fossil Beds National Monument	Midwest	BCCH	Black-capped Chickadee	2.6	Winter	Stable
AGFO	Agate Fossil Beds National Monument	Midwest	BCCH	Black-capped Chickadee	8.5	Winter	Worsening
AGFO	Agate Fossil Beds National Monument	Midwest	BCHU	Black-chinned Hummingbird	2.6	Summer	Stable
AGFO	Agate Fossil Beds National Monument	Midwest	BCHU	Black-chinned Hummingbird	8.5	Summer	Stable
AGFO	Agate Fossil Beds National Monument	Midwest	BCNH	Black-crowned Night-Heron	2.6	Winter	Colonization
AGFO	Agate Fossil Beds National Monument	Midwest	BCNH	Black-crowned Night-Heron	8.5	Winter	Colonization
AGFO	Agate Fossil Beds National Monument	Midwest	BHGR	Black-headed Grosbeak	2.6	Summer	Worsening
AGFO	Agate Fossil Beds National Monument	Midwest	BHGR	Black-headed Grosbeak	8.5	Summer	Worsening
AGFO	Agate Fossil Beds National Monument	Midwest	BLRF	Black Rosy-Finch	2.6	Winter	Worsening
AGFO	Agate Fossil Beds National Monument	Midwest	BLRF	Black Rosy-Finch	8.5	Winter	Extirpation
AGFO	Agate Fossil Beds National Monument	Midwest	BWTE	Blue-winged Teal	2.6	Summer	Stable
AGFO	Agate Fossil Beds National Monument	Midwest	BWTE	Blue-winged Teal	8.5	Summer	Worsening
AGFO	Agate Fossil Beds National Monument	Midwest	BLGR	Blue Grosbeak	2.6	Summer	Colonization
AGFO	Agate Fossil Beds National Monument	Midwest	BLGR	Blue Grosbeak	8.5	Summer	Colonization
AGFO	Agate Fossil Beds National Monument	Midwest	BLJA	Blue Jay	2.6	Winter	Improving
AGFO	Agate Fossil Beds National Monument	Midwest	BLJA	Blue Jay	8.5	Winter	Stable
AGFO	Agate Fossil Beds National Monument	Midwest	BOWA	Bohemian Waxwing	2.6	Winter	Extirpation
AGFO	Agate Fossil Beds National Monument	Midwest	BOWA	Bohemian Waxwing	8.5	Winter	Extirpation
AGFO	Agate Fossil Beds National Monument	Midwest	BRBL	Brewer's Blackbird	2.6	Summer	Worsening
AGFO	Agate Fossil Beds National Monument	Midwest	BRBL	Brewer's Blackbird	2.6	Winter	Improving
AGFO	Agate Fossil Beds National Monument	Midwest	BRBL	Brewer's Blackbird	8.5	Summer	Extirpation
AGFO	Agate Fossil Beds National Monument	Midwest	BRBL	Brewer's Blackbird	8.5	Winter	Improving
AGFO	Agate Fossil Beds National Monument	Midwest	BRSP	Brewer's Sparrow	2.6	Summer	Extirpation
AGFO	Agate Fossil Beds National Monument	Midwest	BRSP	Brewer's Sparrow	8.5	Summer	Extirpation
AGFO	Agate Fossil Beds National Monument	Midwest	BTAH	Broad-tailed Hummingbird	2.6	Summer	Extirpation
AGFO	Agate Fossil Beds National Monument	Midwest	BTAH	Broad-tailed Hummingbird	8.5	Summer	Extirpation
AGFO	Agate Fossil Beds National Monument	Midwest	BCRF	Brown-capped Rosy-Finch	2.6	Winter	Extirpation
AGFO	Agate Fossil Beds National Monument	Midwest	BCRF	Brown-capped Rosy-Finch	8.5	Winter	Extirpation
AGFO	Agate Fossil Beds National Monument	Midwest	BHCO	Brown-headed Cowbird	2.6	Summer	Worsening
AGFO	Agate Fossil Beds National Monument	Midwest	BHCO	Brown-headed Cowbird	2.6	Winter	Colonization
AGFO	Agate Fossil Beds National Monument	Midwest	BHCO	Brown-headed Cowbird	8.5	Summer	Extirpation
AGFO	Agate Fossil Beds National Monument	Midwest	BHCO	Brown-headed Cowbird	8.5	Winter	Colonization
AGFO	Agate Fossil Beds National Monument	Midwest	BRCR	Brown Creeper	2.6	Winter	Colonization
AGFO	Agate Fossil Beds National Monument	Midwest	BRCR	Brown Creeper	8.5	Winter	Colonization
AGFO	Agate Fossil Beds National Monument	Midwest	BRTH	Brown Thrasher	2.6	Summer	Colonization
AGFO	Agate Fossil Beds National Monument	Midwest	BRTH	Brown Thrasher	8.5	Summer	Colonization
AGFO	Agate Fossil Beds National Monument	Midwest	BUFF	Bufflehead	8.5	Winter	Colonization
AGFO	Agate Fossil Beds National Monument	Midwest	BUOR	Bullock's Oriole	2.6	Summer	Worsening
AGFO	Agate Fossil Beds National Monument	Midwest	BUOR	Bullock's Oriole	8.5	Summer	Worsening
AGFO	Agate Fossil Beds National Monument	Midwest	BUOW	Burrowing Owl	2.6	Summer	Improving
AGFO	Agate Fossil Beds National Monument	Midwest	BUOW	Burrowing Owl	8.5	Summer	Improving
AGFO	Agate Fossil Beds National Monument	Midwest	BUSH	Bushtit	2.6	Winter	Improving
AGFO	Agate Fossil Beds National Monument	Midwest	BUSH	Bushtit	8.5	Winter	Improving
AGFO	Agate Fossil Beds National Monument	Midwest	CAGU	California Gull	2.6	Winter	Stable
AGFO	Agate Fossil Beds National Monument	Midwest	CAGU	California Gull	8.5	Winter	Stable
AGFO	Agate Fossil Beds National Monument	Midwest	CANV	Canvasback	2.6	Winter	Colonization
AGFO	Agate Fossil Beds National Monument	Midwest	CANV	Canvasback	8.5	Winter	Colonization
AGFO	Agate Fossil Beds National Monument	Midwest	CANT	Canyon Towhee	2.6	Summer	Colonization
AGFO	Agate Fossil Beds National Monument	Midwest	CANT	Canyon Towhee	8.5	Summer	Colonization
AGFO	Agate Fossil Beds National Monument	Midwest	CANT	Canyon Towhee	8.5	Winter	Colonization
AGFO	Agate Fossil Beds National Monument	Midwest	CANW	Canyon Wren	2.6	Winter	Colonization
AGFO	Agate Fossil Beds National Monument	Midwest	CANW	Canyon Wren	8.5	Winter	Colonization
AGFO	Agate Fossil Beds National Monument	Midwest	CAFI	Cassin's Finch	2.6	Summer	Worsening
AGFO	Agate Fossil Beds National Monument	Midwest	CAFI	Cassin's Finch	2.6	Winter	Stable
AGFO	Agate Fossil Beds National Monument	Midwest	CAFI	Cassin's Finch	8.5	Summer	Worsening
AGFO	Agate Fossil Beds National Monument	Midwest	CAFI	Cassin's Finch	8.5	Winter	Stable
AGFO	Agate Fossil Beds National Monument	Midwest	CAKI	Cassin's Kingbird	2.6	Summer	Colonization
AGFO	Agate Fossil Beds National Monument	Midwest	CAKI	Cassin's Kingbird	8.5	Summer	Colonization
AGFO	Agate Fossil Beds National Monument	Midwest	CASP	Cassin's Sparrow	2.6	Summer	Improving
AGFO	Agate Fossil Beds National Monument	Midwest	CASP	Cassin's Sparrow	8.5	Summer	Improving
AGFO	Agate Fossil Beds National Monument	Midwest	CCLO	Chestnut-collared Longspur	2.6	Summer	Worsening
AGFO	Agate Fossil Beds National Monument	Midwest	CCLO	Chestnut-collared Longspur	2.6	Winter	Colonization
AGFO	Agate Fossil Beds National Monument	Midwest	CCLO	Chestnut-collared Longspur	8.5	Summer	Worsening
AGFO	Agate Fossil Beds National Monument	Midwest	CCLO	Chestnut-collared Longspur	8.5	Winter	Colonization
AGFO	Agate Fossil Beds National Monument	Midwest	CHRA	Chihuahuan Raven	2.6	Summer	Colonization
AGFO	Agate Fossil Beds National Monument	Midwest	CHRA	Chihuahuan Raven	2.6	Winter	Colonization
AGFO	Agate Fossil Beds National Monument	Midwest	CHRA	Chihuahuan Raven	8.5	Summer	Colonization
AGFO	Agate Fossil Beds National Monument	Midwest	CHRA	Chihuahuan Raven	8.5	Winter	Colonization
AGFO	Agate Fossil Beds National Monument	Midwest	CHUK	Chukar	8.5	Winter	Colonization
AGFO	Agate Fossil Beds National Monument	Midwest	CLNU	Clark's Nutcracker	2.6	Summer	Extirpation
AGFO	Agate Fossil Beds National Monument	Midwest	CLNU	Clark's Nutcracker	2.6	Winter	Worsening
AGFO	Agate Fossil Beds National Monument	Midwest	CLNU	Clark's Nutcracker	8.5	Summer	Extirpation
AGFO	Agate Fossil Beds National Monument	Midwest	CLNU	Clark's Nutcracker	8.5	Winter	Worsening
AGFO	Agate Fossil Beds National Monument	Midwest	CLSW	Cliff Swallow	2.6	Summer	Worsening
AGFO	Agate Fossil Beds National Monument	Midwest	CLSW	Cliff Swallow	8.5	Summer	Worsening
AGFO	Agate Fossil Beds National Monument	Midwest	COGO	Common Goldeneye	2.6	Winter	Stable
AGFO	Agate Fossil Beds National Monument	Midwest	COGO	Common Goldeneye	8.5	Winter	Stable
AGFO	Agate Fossil Beds National Monument	Midwest	COGR	Common Grackle	2.6	Summer	Improving
AGFO	Agate Fossil Beds National Monument	Midwest	COGR	Common Grackle	2.6	Winter	Improving
AGFO	Agate Fossil Beds National Monument	Midwest	COGR	Common Grackle	8.5	Summer	Improving
AGFO	Agate Fossil Beds National Monument	Midwest	COGR	Common Grackle	8.5	Winter	Improving
AGFO	Agate Fossil Beds National Monument	Midwest	COME	Common Merganser	2.6	Winter	Stable
AGFO	Agate Fossil Beds National Monument	Midwest	COME	Common Merganser	8.5	Winter	Stable
AGFO	Agate Fossil Beds National Monument	Midwest	CONI	Common Nighthawk	2.6	Summer	Stable
AGFO	Agate Fossil Beds National Monument	Midwest	CONI	Common Nighthawk	8.5	Summer	Stable
AGFO	Agate Fossil Beds National Monument	Midwest	CORE	Common Redpoll	2.6	Winter	Extirpation
AGFO	Agate Fossil Beds National Monument	Midwest	CORE	Common Redpoll	8.5	Winter	Extirpation
AGFO	Agate Fossil Beds National Monument	Midwest	COHA	Cooper's Hawk	8.5	Winter	Colonization
AGFO	Agate Fossil Beds National Monument	Midwest	COFL	Cordilleran Flycatcher	2.6	Summer	Worsening
AGFO	Agate Fossil Beds National Monument	Midwest	COFL	Cordilleran Flycatcher	8.5	Summer	Worsening
AGFO	Agate Fossil Beds National Monument	Midwest	CBTH	Curve-billed Thrasher	8.5	Summer	Colonization
AGFO	Agate Fossil Beds National Monument	Midwest	CBTH	Curve-billed Thrasher	8.5	Winter	Colonization
AGFO	Agate Fossil Beds National Monument	Midwest	DEJU	Dark-eyed Junco	2.6	Winter	Improving
AGFO	Agate Fossil Beds National Monument	Midwest	DEJU	Dark-eyed Junco	8.5	Winter	Improving
AGFO	Agate Fossil Beds National Monument	Midwest	DICK	Dickcissel	2.6	Summer	Colonization
AGFO	Agate Fossil Beds National Monument	Midwest	DICK	Dickcissel	8.5	Summer	Colonization
AGFO	Agate Fossil Beds National Monument	Midwest	DOWO	Downy Woodpecker	2.6	Winter	Stable
AGFO	Agate Fossil Beds National Monument	Midwest	DOWO	Downy Woodpecker	8.5	Winter	Stable
AGFO	Agate Fossil Beds National Monument	Midwest	DUFL	Dusky Flycatcher	2.6	Summer	Stable
AGFO	Agate Fossil Beds National Monument	Midwest	DUFL	Dusky Flycatcher	8.5	Summer	Worsening
AGFO	Agate Fossil Beds National Monument	Midwest	EAGR	Eared Grebe	2.6	Winter	Colonization
AGFO	Agate Fossil Beds National Monument	Midwest	EAGR	Eared Grebe	8.5	Winter	Colonization
AGFO	Agate Fossil Beds National Monument	Midwest	EABL	Eastern Bluebird	8.5	Winter	Colonization
AGFO	Agate Fossil Beds National Monument	Midwest	EAKI	Eastern Kingbird	2.6	Summer	Worsening
AGFO	Agate Fossil Beds National Monument	Midwest	EAKI	Eastern Kingbird	8.5	Summer	Worsening
AGFO	Agate Fossil Beds National Monument	Midwest	EASO	Eastern Screech-Owl	2.6	Winter	Colonization
AGFO	Agate Fossil Beds National Monument	Midwest	EUCD	Eurasian Collared-Dove	2.6	Winter	Improving
AGFO	Agate Fossil Beds National Monument	Midwest	EUCD	Eurasian Collared-Dove	8.5	Winter	Improving
AGFO	Agate Fossil Beds National Monument	Midwest	EUST	European Starling	2.6	Summer	Extirpation
AGFO	Agate Fossil Beds National Monument	Midwest	EUST	European Starling	2.6	Winter	Stable
AGFO	Agate Fossil Beds National Monument	Midwest	EUST	European Starling	8.5	Summer	Extirpation
AGFO	Agate Fossil Beds National Monument	Midwest	EUST	European Starling	8.5	Winter	Stable
AGFO	Agate Fossil Beds National Monument	Midwest	EVGR	Evening Grosbeak	2.6	Winter	Extirpation
AGFO	Agate Fossil Beds National Monument	Midwest	EVGR	Evening Grosbeak	8.5	Winter	Extirpation
AGFO	Agate Fossil Beds National Monument	Midwest	FEHA	Ferruginous Hawk	2.6	Summer	Improving
AGFO	Agate Fossil Beds National Monument	Midwest	FEHA	Ferruginous Hawk	2.6	Winter	Improving
AGFO	Agate Fossil Beds National Monument	Midwest	FEHA	Ferruginous Hawk	8.5	Summer	Improving
AGFO	Agate Fossil Beds National Monument	Midwest	FEHA	Ferruginous Hawk	8.5	Winter	Improving
AGFO	Agate Fossil Beds National Monument	Midwest	GADW	Gadwall	2.6	Summer	Worsening
AGFO	Agate Fossil Beds National Monument	Midwest	GADW	Gadwall	2.6	Winter	Colonization
AGFO	Agate Fossil Beds National Monument	Midwest	GADW	Gadwall	8.5	Summer	Extirpation
AGFO	Agate Fossil Beds National Monument	Midwest	GADW	Gadwall	8.5	Winter	Colonization
AGFO	Agate Fossil Beds National Monument	Midwest	GAQU	Gambel's Quail	2.6	Summer	Stable
AGFO	Agate Fossil Beds National Monument	Midwest	GAQU	Gambel's Quail	2.6	Winter	Improving
AGFO	Agate Fossil Beds National Monument	Midwest	GAQU	Gambel's Quail	8.5	Summer	Stable
AGFO	Agate Fossil Beds National Monument	Midwest	GAQU	Gambel's Quail	8.5	Winter	Improving
AGFO	Agate Fossil Beds National Monument	Midwest	GOEA	Golden Eagle	2.6	Winter	Worsening
AGFO	Agate Fossil Beds National Monument	Midwest	GOEA	Golden Eagle	8.5	Winter	Worsening
AGFO	Agate Fossil Beds National Monument	Midwest	GRSP	Grasshopper Sparrow	2.6	Summer	Stable
AGFO	Agate Fossil Beds National Monument	Midwest	GRSP	Grasshopper Sparrow	8.5	Summer	Stable
AGFO	Agate Fossil Beds National Monument	Midwest	GCRF	Gray-crowned Rosy-Finch	2.6	Winter	Worsening
AGFO	Agate Fossil Beds National Monument	Midwest	GCRF	Gray-crowned Rosy-Finch	8.5	Winter	Worsening
AGFO	Agate Fossil Beds National Monument	Midwest	GRFL	Gray Flycatcher	2.6	Summer	Stable
AGFO	Agate Fossil Beds National Monument	Midwest	GRFL	Gray Flycatcher	8.5	Summer	Worsening
AGFO	Agate Fossil Beds National Monument	Midwest	GRAP	Gray Partridge	2.6	Summer	Extirpation
AGFO	Agate Fossil Beds National Monument	Midwest	GRAP	Gray Partridge	2.6	Winter	Extirpation
AGFO	Agate Fossil Beds National Monument	Midwest	GRAP	Gray Partridge	8.5	Summer	Extirpation
AGFO	Agate Fossil Beds National Monument	Midwest	GRAP	Gray Partridge	8.5	Winter	Extirpation
AGFO	Agate Fossil Beds National Monument	Midwest	GTGR	Great-tailed Grackle	2.6	Summer	Improving
AGFO	Agate Fossil Beds National Monument	Midwest	GTGR	Great-tailed Grackle	2.6	Winter	Colonization
AGFO	Agate Fossil Beds National Monument	Midwest	GTGR	Great-tailed Grackle	8.5	Summer	Improving
AGFO	Agate Fossil Beds National Monument	Midwest	GTGR	Great-tailed Grackle	8.5	Winter	Colonization
AGFO	Agate Fossil Beds National Monument	Midwest	GBHE	Great Blue Heron	2.6	Winter	Colonization
AGFO	Agate Fossil Beds National Monument	Midwest	GBHE	Great Blue Heron	8.5	Winter	Colonization
AGFO	Agate Fossil Beds National Monument	Midwest	GHOW	Great Horned Owl	2.6	Winter	Stable
AGFO	Agate Fossil Beds National Monument	Midwest	GHOW	Great Horned Owl	8.5	Winter	Stable
AGFO	Agate Fossil Beds National Monument	Midwest	GRRO	Greater Roadrunner	8.5	Winter	Colonization
AGFO	Agate Fossil Beds National Monument	Midwest	GRSG	Greater Sage-Grouse	2.6	Winter	Extirpation
AGFO	Agate Fossil Beds National Monument	Midwest	GRSG	Greater Sage-Grouse	8.5	Winter	Extirpation
AGFO	Agate Fossil Beds National Monument	Midwest	GTTO	Green-tailed Towhee	2.6	Summer	Worsening
AGFO	Agate Fossil Beds National Monument	Midwest	GTTO	Green-tailed Towhee	8.5	Summer	Worsening
AGFO	Agate Fossil Beds National Monument	Midwest	GWTE	Green-winged Teal	2.6	Winter	Improving
AGFO	Agate Fossil Beds National Monument	Midwest	GWTE	Green-winged Teal	8.5	Winter	Improving
AGFO	Agate Fossil Beds National Monument	Midwest	HAWO	Hairy Woodpecker	2.6	Winter	Stable
AGFO	Agate Fossil Beds National Monument	Midwest	HAWO	Hairy Woodpecker	8.5	Winter	Stable
AGFO	Agate Fossil Beds National Monument	Midwest	HASP	Harris's Sparrow	2.6	Winter	Improving
AGFO	Agate Fossil Beds National Monument	Midwest	HASP	Harris's Sparrow	8.5	Winter	Improving
AGFO	Agate Fossil Beds National Monument	Midwest	HOME	Hooded Merganser	8.5	Winter	Colonization
AGFO	Agate Fossil Beds National Monument	Midwest	HOLA	Horned Lark	2.6	Summer	Improving
AGFO	Agate Fossil Beds National Monument	Midwest	HOLA	Horned Lark	2.6	Winter	Improving
AGFO	Agate Fossil Beds National Monument	Midwest	HOLA	Horned Lark	8.5	Summer	Improving
AGFO	Agate Fossil Beds National Monument	Midwest	HOLA	Horned Lark	8.5	Winter	Improving
AGFO	Agate Fossil Beds National Monument	Midwest	HOFI	House Finch	2.6	Winter	Improving
AGFO	Agate Fossil Beds National Monument	Midwest	HOFI	House Finch	8.5	Winter	Stable
AGFO	Agate Fossil Beds National Monument	Midwest	HOSP	House Sparrow	2.6	Winter	Improving
AGFO	Agate Fossil Beds National Monument	Midwest	HOSP	House Sparrow	8.5	Winter	Improving
AGFO	Agate Fossil Beds National Monument	Midwest	HOWR	House Wren	2.6	Summer	Worsening
AGFO	Agate Fossil Beds National Monument	Midwest	HOWR	House Wren	8.5	Summer	Extirpation
AGFO	Agate Fossil Beds National Monument	Midwest	JUTI	Juniper Titmouse	2.6	Summer	Stable
AGFO	Agate Fossil Beds National Monument	Midwest	JUTI	Juniper Titmouse	8.5	Summer	Worsening
AGFO	Agate Fossil Beds National Monument	Midwest	KILL	Killdeer	2.6	Summer	Stable
AGFO	Agate Fossil Beds National Monument	Midwest	KILL	Killdeer	2.6	Winter	Colonization
AGFO	Agate Fossil Beds National Monument	Midwest	KILL	Killdeer	8.5	Summer	Improving
AGFO	Agate Fossil Beds National Monument	Midwest	KILL	Killdeer	8.5	Winter	Colonization
AGFO	Agate Fossil Beds National Monument	Midwest	LBWO	Ladder-backed Woodpecker	8.5	Summer	Colonization
AGFO	Agate Fossil Beds National Monument	Midwest	LBWO	Ladder-backed Woodpecker	8.5	Winter	Colonization
AGFO	Agate Fossil Beds National Monument	Midwest	LARB	Lark Bunting	2.6	Summer	Stable
AGFO	Agate Fossil Beds National Monument	Midwest	LARB	Lark Bunting	8.5	Summer	Worsening
AGFO	Agate Fossil Beds National Monument	Midwest	LARB	Lark Bunting	8.5	Winter	Colonization
AGFO	Agate Fossil Beds National Monument	Midwest	LASP	Lark Sparrow	2.6	Summer	Improving
AGFO	Agate Fossil Beds National Monument	Midwest	LASP	Lark Sparrow	8.5	Summer	Improving
AGFO	Agate Fossil Beds National Monument	Midwest	LAZB	Lazuli Bunting	2.6	Summer	Worsening
AGFO	Agate Fossil Beds National Monument	Midwest	LAZB	Lazuli Bunting	8.5	Summer	Worsening
AGFO	Agate Fossil Beds National Monument	Midwest	LEGO	Lesser Goldfinch	2.6	Summer	Colonization
AGFO	Agate Fossil Beds National Monument	Midwest	LEGO	Lesser Goldfinch	8.5	Summer	Colonization
AGFO	Agate Fossil Beds National Monument	Midwest	LESC	Lesser Scaup	2.6	Winter	Colonization
AGFO	Agate Fossil Beds National Monument	Midwest	LESC	Lesser Scaup	8.5	Winter	Colonization
AGFO	Agate Fossil Beds National Monument	Midwest	LEWO	Lewis's Woodpecker	2.6	Winter	Improving
AGFO	Agate Fossil Beds National Monument	Midwest	LEWO	Lewis's Woodpecker	8.5	Winter	Improving
AGFO	Agate Fossil Beds National Monument	Midwest	LISP	Lincoln's Sparrow	8.5	Winter	Colonization
AGFO	Agate Fossil Beds National Monument	Midwest	LOSH	Loggerhead Shrike	2.6	Summer	Improving
AGFO	Agate Fossil Beds National Monument	Midwest	LOSH	Loggerhead Shrike	2.6	Winter	Colonization
AGFO	Agate Fossil Beds National Monument	Midwest	LOSH	Loggerhead Shrike	8.5	Summer	Stable
AGFO	Agate Fossil Beds National Monument	Midwest	LOSH	Loggerhead Shrike	8.5	Winter	Colonization
AGFO	Agate Fossil Beds National Monument	Midwest	LBCU	Long-billed Curlew	2.6	Summer	Improving
AGFO	Agate Fossil Beds National Monument	Midwest	LBCU	Long-billed Curlew	8.5	Summer	Improving
AGFO	Agate Fossil Beds National Monument	Midwest	MALL	Mallard	2.6	Summer	Worsening
AGFO	Agate Fossil Beds National Monument	Midwest	MALL	Mallard	2.6	Winter	Improving
AGFO	Agate Fossil Beds National Monument	Midwest	MALL	Mallard	8.5	Summer	Worsening
AGFO	Agate Fossil Beds National Monument	Midwest	MALL	Mallard	8.5	Winter	Improving
AGFO	Agate Fossil Beds National Monument	Midwest	MAWR	Marsh Wren	2.6	Winter	Colonization
AGFO	Agate Fossil Beds National Monument	Midwest	MAWR	Marsh Wren	8.5	Winter	Colonization
AGFO	Agate Fossil Beds National Monument	Midwest	MCLO	McCown's Longspur	2.6	Summer	Worsening
AGFO	Agate Fossil Beds National Monument	Midwest	MCLO	McCown's Longspur	8.5	Summer	Worsening
AGFO	Agate Fossil Beds National Monument	Midwest	MERL	Merlin	2.6	Winter	Stable
AGFO	Agate Fossil Beds National Monument	Midwest	MERL	Merlin	8.5	Winter	Stable
AGFO	Agate Fossil Beds National Monument	Midwest	MOBL	Mountain Bluebird	2.6	Summer	Worsening
AGFO	Agate Fossil Beds National Monument	Midwest	MOBL	Mountain Bluebird	2.6	Winter	Improving
AGFO	Agate Fossil Beds National Monument	Midwest	MOBL	Mountain Bluebird	8.5	Summer	Extirpation
AGFO	Agate Fossil Beds National Monument	Midwest	MOBL	Mountain Bluebird	8.5	Winter	Improving
AGFO	Agate Fossil Beds National Monument	Midwest	MOCH	Mountain Chickadee	2.6	Summer	Extirpation
AGFO	Agate Fossil Beds National Monument	Midwest	MOCH	Mountain Chickadee	2.6	Winter	Worsening
AGFO	Agate Fossil Beds National Monument	Midwest	MOCH	Mountain Chickadee	8.5	Summer	Extirpation
AGFO	Agate Fossil Beds National Monument	Midwest	MOCH	Mountain Chickadee	8.5	Winter	Worsening
AGFO	Agate Fossil Beds National Monument	Midwest	MOPL	Mountain Plover	2.6	Summer	Stable
AGFO	Agate Fossil Beds National Monument	Midwest	MOPL	Mountain Plover	8.5	Summer	Stable
AGFO	Agate Fossil Beds National Monument	Midwest	MODO	Mourning Dove	2.6	Summer	Stable
AGFO	Agate Fossil Beds National Monument	Midwest	MODO	Mourning Dove	8.5	Summer	Improving
AGFO	Agate Fossil Beds National Monument	Midwest	NOBO	Northern Bobwhite	2.6	Winter	Colonization
AGFO	Agate Fossil Beds National Monument	Midwest	NOBO	Northern Bobwhite	8.5	Summer	Colonization
AGFO	Agate Fossil Beds National Monument	Midwest	NOBO	Northern Bobwhite	8.5	Winter	Colonization
AGFO	Agate Fossil Beds National Monument	Midwest	NOFL	Northern Flicker	2.6	Summer	Worsening
AGFO	Agate Fossil Beds National Monument	Midwest	NOFL	Northern Flicker	2.6	Winter	Improving
AGFO	Agate Fossil Beds National Monument	Midwest	NOFL	Northern Flicker	8.5	Summer	Worsening
AGFO	Agate Fossil Beds National Monument	Midwest	NOFL	Northern Flicker	8.5	Winter	Improving
AGFO	Agate Fossil Beds National Monument	Midwest	NOGO	Northern Goshawk	2.6	Winter	Extirpation
AGFO	Agate Fossil Beds National Monument	Midwest	NOGO	Northern Goshawk	8.5	Winter	Extirpation
AGFO	Agate Fossil Beds National Monument	Midwest	NOHA	Northern Harrier	2.6	Summer	Stable
AGFO	Agate Fossil Beds National Monument	Midwest	NOHA	Northern Harrier	2.6	Winter	Stable
AGFO	Agate Fossil Beds National Monument	Midwest	NOHA	Northern Harrier	8.5	Summer	Stable
AGFO	Agate Fossil Beds National Monument	Midwest	NOHA	Northern Harrier	8.5	Winter	Improving
AGFO	Agate Fossil Beds National Monument	Midwest	NOMO	Northern Mockingbird	2.6	Summer	Colonization
AGFO	Agate Fossil Beds National Monument	Midwest	NOMO	Northern Mockingbird	8.5	Summer	Colonization
AGFO	Agate Fossil Beds National Monument	Midwest	NOPI	Northern Pintail	2.6	Summer	Stable
AGFO	Agate Fossil Beds National Monument	Midwest	NOPI	Northern Pintail	8.5	Summer	Extirpation
AGFO	Agate Fossil Beds National Monument	Midwest	NOPO	Northern Pygmy-Owl	2.6	Winter	Stable
AGFO	Agate Fossil Beds National Monument	Midwest	NOPO	Northern Pygmy-Owl	8.5	Winter	Stable
AGFO	Agate Fossil Beds National Monument	Midwest	NRWS	Northern Rough-winged Swallow	2.6	Summer	Worsening
AGFO	Agate Fossil Beds National Monument	Midwest	NRWS	Northern Rough-winged Swallow	8.5	Summer	Worsening
AGFO	Agate Fossil Beds National Monument	Midwest	NSHO	Northern Shoveler	2.6	Summer	Worsening
AGFO	Agate Fossil Beds National Monument	Midwest	NSHO	Northern Shoveler	2.6	Winter	Colonization
AGFO	Agate Fossil Beds National Monument	Midwest	NSHO	Northern Shoveler	8.5	Summer	Extirpation
AGFO	Agate Fossil Beds National Monument	Midwest	NSHO	Northern Shoveler	8.5	Winter	Colonization
AGFO	Agate Fossil Beds National Monument	Midwest	NSHR	Northern Shrike	2.6	Winter	Worsening
AGFO	Agate Fossil Beds National Monument	Midwest	NSHR	Northern Shrike	8.5	Winter	Worsening
AGFO	Agate Fossil Beds National Monument	Midwest	OROR	Orchard Oriole	2.6	Summer	Colonization
AGFO	Agate Fossil Beds National Monument	Midwest	OROR	Orchard Oriole	8.5	Summer	Colonization
AGFO	Agate Fossil Beds National Monument	Midwest	PBGR	Pied-billed Grebe	8.5	Winter	Colonization
AGFO	Agate Fossil Beds National Monument	Midwest	PISI	Pine Siskin	2.6	Winter	Improving
AGFO	Agate Fossil Beds National Monument	Midwest	PISI	Pine Siskin	8.5	Winter	Stable
AGFO	Agate Fossil Beds National Monument	Midwest	PIJA	Pinyon Jay	2.6	Summer	Worsening
AGFO	Agate Fossil Beds National Monument	Midwest	PIJA	Pinyon Jay	2.6	Winter	Worsening
AGFO	Agate Fossil Beds National Monument	Midwest	PIJA	Pinyon Jay	8.5	Summer	Worsening
AGFO	Agate Fossil Beds National Monument	Midwest	PIJA	Pinyon Jay	8.5	Winter	Stable
AGFO	Agate Fossil Beds National Monument	Midwest	PRFA	Prairie Falcon	2.6	Winter	Improving
AGFO	Agate Fossil Beds National Monument	Midwest	PRFA	Prairie Falcon	8.5	Winter	Improving
AGFO	Agate Fossil Beds National Monument	Midwest	PYNU	Pygmy Nuthatch	2.6	Summer	Stable
AGFO	Agate Fossil Beds National Monument	Midwest	PYNU	Pygmy Nuthatch	2.6	Winter	Worsening
AGFO	Agate Fossil Beds National Monument	Midwest	PYNU	Pygmy Nuthatch	8.5	Summer	Stable
AGFO	Agate Fossil Beds National Monument	Midwest	PYNU	Pygmy Nuthatch	8.5	Winter	Worsening
AGFO	Agate Fossil Beds National Monument	Midwest	RBWO	Red-bellied Woodpecker	8.5	Winter	Colonization
AGFO	Agate Fossil Beds National Monument	Midwest	RBNU	Red-breasted Nuthatch	2.6	Winter	Stable
AGFO	Agate Fossil Beds National Monument	Midwest	RBNU	Red-breasted Nuthatch	8.5	Winter	Extirpation
AGFO	Agate Fossil Beds National Monument	Midwest	RHWO	Red-headed Woodpecker	2.6	Summer	Colonization
AGFO	Agate Fossil Beds National Monument	Midwest	RHWO	Red-headed Woodpecker	8.5	Summer	Colonization
AGFO	Agate Fossil Beds National Monument	Midwest	RNSA	Red-naped Sapsucker	2.6	Summer	Extirpation
AGFO	Agate Fossil Beds National Monument	Midwest	RNSA	Red-naped Sapsucker	8.5	Summer	Extirpation
AGFO	Agate Fossil Beds National Monument	Midwest	RTHA	Red-tailed Hawk	2.6	Summer	Worsening
AGFO	Agate Fossil Beds National Monument	Midwest	RTHA	Red-tailed Hawk	8.5	Summer	Worsening
AGFO	Agate Fossil Beds National Monument	Midwest	RTHA	Red-tailed Hawk	8.5	Winter	Colonization
AGFO	Agate Fossil Beds National Monument	Midwest	RWBL	Red-winged Blackbird	2.6	Summer	Stable
AGFO	Agate Fossil Beds National Monument	Midwest	RWBL	Red-winged Blackbird	2.6	Winter	Improving
AGFO	Agate Fossil Beds National Monument	Midwest	RWBL	Red-winged Blackbird	8.5	Summer	Worsening
AGFO	Agate Fossil Beds National Monument	Midwest	RWBL	Red-winged Blackbird	8.5	Winter	Improving
AGFO	Agate Fossil Beds National Monument	Midwest	RECR	Red Crossbill	2.6	Summer	Extirpation
AGFO	Agate Fossil Beds National Monument	Midwest	RECR	Red Crossbill	8.5	Summer	Extirpation
AGFO	Agate Fossil Beds National Monument	Midwest	REDH	Redhead	2.6	Summer	Worsening
AGFO	Agate Fossil Beds National Monument	Midwest	REDH	Redhead	8.5	Summer	Worsening
AGFO	Agate Fossil Beds National Monument	Midwest	RBGU	Ring-billed Gull	2.6	Summer	Extirpation
AGFO	Agate Fossil Beds National Monument	Midwest	RBGU	Ring-billed Gull	2.6	Winter	Colonization
AGFO	Agate Fossil Beds National Monument	Midwest	RBGU	Ring-billed Gull	8.5	Summer	Extirpation
AGFO	Agate Fossil Beds National Monument	Midwest	RNDU	Ring-necked Duck	2.6	Winter	Colonization
AGFO	Agate Fossil Beds National Monument	Midwest	RNDU	Ring-necked Duck	8.5	Winter	Colonization
AGFO	Agate Fossil Beds National Monument	Midwest	RNEP	Ring-necked Pheasant	2.6	Summer	Improving
AGFO	Agate Fossil Beds National Monument	Midwest	RNEP	Ring-necked Pheasant	2.6	Winter	Improving
AGFO	Agate Fossil Beds National Monument	Midwest	RNEP	Ring-necked Pheasant	8.5	Summer	Improving
AGFO	Agate Fossil Beds National Monument	Midwest	RNEP	Ring-necked Pheasant	8.5	Winter	Improving
AGFO	Agate Fossil Beds National Monument	Midwest	ROPI	Rock Pigeon	2.6	Winter	Stable
AGFO	Agate Fossil Beds National Monument	Midwest	ROPI	Rock Pigeon	8.5	Winter	Worsening
AGFO	Agate Fossil Beds National Monument	Midwest	ROWR	Rock Wren	2.6	Summer	Worsening
AGFO	Agate Fossil Beds National Monument	Midwest	ROWR	Rock Wren	8.5	Summer	Worsening
AGFO	Agate Fossil Beds National Monument	Midwest	ROWR	Rock Wren	8.5	Winter	Colonization
AGFO	Agate Fossil Beds National Monument	Midwest	RLHA	Rough-legged Hawk	2.6	Winter	Worsening
AGFO	Agate Fossil Beds National Monument	Midwest	RLHA	Rough-legged Hawk	8.5	Winter	Worsening
AGFO	Agate Fossil Beds National Monument	Midwest	RCKI	Ruby-crowned Kinglet	8.5	Winter	Colonization
AGFO	Agate Fossil Beds National Monument	Midwest	RUDU	Ruddy Duck	2.6	Summer	Extirpation
AGFO	Agate Fossil Beds National Monument	Midwest	RUDU	Ruddy Duck	8.5	Summer	Extirpation
AGFO	Agate Fossil Beds National Monument	Midwest	RCSP	Rufous-crowned Sparrow	8.5	Winter	Colonization
AGFO	Agate Fossil Beds National Monument	Midwest	RWSP	Rufous-winged Sparrow	2.6	Summer	Extirpation
AGFO	Agate Fossil Beds National Monument	Midwest	RWSP	Rufous-winged Sparrow	8.5	Summer	Stable
AGFO	Agate Fossil Beds National Monument	Midwest	RWSP	Rufous-winged Sparrow	8.5	Winter	Colonization
AGFO	Agate Fossil Beds National Monument	Midwest	RUBL	Rusty Blackbird	2.6	Winter	Colonization
AGFO	Agate Fossil Beds National Monument	Midwest	SAGS	Sage Sparrow	2.6	Summer	Stable
AGFO	Agate Fossil Beds National Monument	Midwest	SAGS	Sage Sparrow	8.5	Summer	Extirpation
AGFO	Agate Fossil Beds National Monument	Midwest	SATH	Sage Thrasher	2.6	Summer	Extirpation
AGFO	Agate Fossil Beds National Monument	Midwest	SATH	Sage Thrasher	2.6	Winter	Stable
AGFO	Agate Fossil Beds National Monument	Midwest	SATH	Sage Thrasher	8.5	Summer	Extirpation
AGFO	Agate Fossil Beds National Monument	Midwest	SATH	Sage Thrasher	8.5	Winter	Improving
AGFO	Agate Fossil Beds National Monument	Midwest	SAPH	Say's Phoebe	2.6	Summer	Worsening
AGFO	Agate Fossil Beds National Monument	Midwest	SAPH	Say's Phoebe	2.6	Winter	Colonization
AGFO	Agate Fossil Beds National Monument	Midwest	SAPH	Say's Phoebe	8.5	Summer	Worsening
AGFO	Agate Fossil Beds National Monument	Midwest	SAPH	Say's Phoebe	8.5	Winter	Colonization
AGFO	Agate Fossil Beds National Monument	Midwest	SCQU	Scaled Quail	2.6	Summer	Colonization
AGFO	Agate Fossil Beds National Monument	Midwest	SCQU	Scaled Quail	2.6	Winter	Colonization
AGFO	Agate Fossil Beds National Monument	Midwest	SCQU	Scaled Quail	8.5	Summer	Colonization
AGFO	Agate Fossil Beds National Monument	Midwest	SCQU	Scaled Quail	8.5	Winter	Colonization
AGFO	Agate Fossil Beds National Monument	Midwest	SSHA	Sharp-shinned Hawk	2.6	Winter	Improving
AGFO	Agate Fossil Beds National Monument	Midwest	SSHA	Sharp-shinned Hawk	8.5	Winter	Improving
AGFO	Agate Fossil Beds National Monument	Midwest	STGR	Sharp-tailed Grouse	2.6	Summer	Worsening
AGFO	Agate Fossil Beds National Monument	Midwest	STGR	Sharp-tailed Grouse	2.6	Winter	Worsening
AGFO	Agate Fossil Beds National Monument	Midwest	STGR	Sharp-tailed Grouse	8.5	Summer	Extirpation
AGFO	Agate Fossil Beds National Monument	Midwest	STGR	Sharp-tailed Grouse	8.5	Winter	Extirpation
AGFO	Agate Fossil Beds National Monument	Midwest	SOSP	Song Sparrow	2.6	Winter	Colonization
AGFO	Agate Fossil Beds National Monument	Midwest	SOSP	Song Sparrow	8.5	Winter	Colonization
AGFO	Agate Fossil Beds National Monument	Midwest	SPTO	Spotted Towhee	2.6	Summer	Worsening
AGFO	Agate Fossil Beds National Monument	Midwest	SPTO	Spotted Towhee	8.5	Summer	Extirpation
AGFO	Agate Fossil Beds National Monument	Midwest	STJA	Steller's Jay	2.6	Winter	Stable
AGFO	Agate Fossil Beds National Monument	Midwest	STJA	Steller's Jay	8.5	Winter	Stable
AGFO	Agate Fossil Beds National Monument	Midwest	SWHA	Swainson's Hawk	2.6	Summer	Improving
AGFO	Agate Fossil Beds National Monument	Midwest	SWHA	Swainson's Hawk	8.5	Summer	Improving
AGFO	Agate Fossil Beds National Monument	Midwest	THGU	Thayer's Gull	2.6	Winter	Colonization
AGFO	Agate Fossil Beds National Monument	Midwest	THGU	Thayer's Gull	8.5	Winter	Colonization
AGFO	Agate Fossil Beds National Monument	Midwest	TOSO	Townsend's Solitaire	2.6	Summer	Extirpation
AGFO	Agate Fossil Beds National Monument	Midwest	TOSO	Townsend's Solitaire	2.6	Winter	Stable
AGFO	Agate Fossil Beds National Monument	Midwest	TOSO	Townsend's Solitaire	8.5	Summer	Extirpation
AGFO	Agate Fossil Beds National Monument	Midwest	TOSO	Townsend's Solitaire	8.5	Winter	Worsening
AGFO	Agate Fossil Beds National Monument	Midwest	UPSA	Upland Sandpiper	2.6	Summer	Worsening
AGFO	Agate Fossil Beds National Monument	Midwest	UPSA	Upland Sandpiper	8.5	Summer	Worsening
AGFO	Agate Fossil Beds National Monument	Midwest	VESP	Vesper Sparrow	2.6	Summer	Extirpation
AGFO	Agate Fossil Beds National Monument	Midwest	VESP	Vesper Sparrow	8.5	Summer	Extirpation
AGFO	Agate Fossil Beds National Monument	Midwest	VGSW	Violet-green Swallow	2.6	Summer	Extirpation
AGFO	Agate Fossil Beds National Monument	Midwest	VGSW	Violet-green Swallow	8.5	Summer	Extirpation
AGFO	Agate Fossil Beds National Monument	Midwest	VIRA	Virginia Rail	2.6	Winter	Colonization
AGFO	Agate Fossil Beds National Monument	Midwest	VIRA	Virginia Rail	8.5	Winter	Colonization
AGFO	Agate Fossil Beds National Monument	Midwest	WEGR	Western Grebe	2.6	Winter	Improving
AGFO	Agate Fossil Beds National Monument	Midwest	WEGR	Western Grebe	8.5	Winter	Improving
AGFO	Agate Fossil Beds National Monument	Midwest	WEKI	Western Kingbird	2.6	Summer	Stable
AGFO	Agate Fossil Beds National Monument	Midwest	WEKI	Western Kingbird	8.5	Summer	Stable
AGFO	Agate Fossil Beds National Monument	Midwest	WEME	Western Meadowlark	2.6	Summer	Stable
AGFO	Agate Fossil Beds National Monument	Midwest	WEME	Western Meadowlark	2.6	Winter	Improving
AGFO	Agate Fossil Beds National Monument	Midwest	WEME	Western Meadowlark	8.5	Summer	Worsening
AGFO	Agate Fossil Beds National Monument	Midwest	WEME	Western Meadowlark	8.5	Winter	Improving
AGFO	Agate Fossil Beds National Monument	Midwest	WESO	Western Screech-Owl	2.6	Winter	Stable
AGFO	Agate Fossil Beds National Monument	Midwest	WESO	Western Screech-Owl	8.5	Winter	Improving
AGFO	Agate Fossil Beds National Monument	Midwest	WESJ	Western Scrub-Jay	2.6	Winter	Improving
AGFO	Agate Fossil Beds National Monument	Midwest	WESJ	Western Scrub-Jay	8.5	Winter	Improving
AGFO	Agate Fossil Beds National Monument	Midwest	WEWP	Western Wood-Pewee	2.6	Summer	Worsening
AGFO	Agate Fossil Beds National Monument	Midwest	WEWP	Western Wood-Pewee	8.5	Summer	Worsening
AGFO	Agate Fossil Beds National Monument	Midwest	WBNU	White-breasted Nuthatch	2.6	Winter	Improving
AGFO	Agate Fossil Beds National Monument	Midwest	WBNU	White-breasted Nuthatch	8.5	Winter	Improving
AGFO	Agate Fossil Beds National Monument	Midwest	WCSP	White-crowned Sparrow	2.6	Winter	Colonization
AGFO	Agate Fossil Beds National Monument	Midwest	WCSP	White-crowned Sparrow	8.5	Winter	Colonization
AGFO	Agate Fossil Beds National Monument	Midwest	WFIB	White-faced Ibis	2.6	Winter	Stable
AGFO	Agate Fossil Beds National Monument	Midwest	WFIB	White-faced Ibis	8.5	Winter	Stable
AGFO	Agate Fossil Beds National Monument	Midwest	WWDO	White-winged Dove	8.5	Winter	Colonization
AGFO	Agate Fossil Beds National Monument	Midwest	WITU	Wild Turkey	2.6	Winter	Stable
AGFO	Agate Fossil Beds National Monument	Midwest	WITU	Wild Turkey	8.5	Winter	Stable
AGFO	Agate Fossil Beds National Monument	Midwest	WIPH	Wilson's Phalarope	2.6	Summer	Worsening
AGFO	Agate Fossil Beds National Monument	Midwest	WIPH	Wilson's Phalarope	8.5	Summer	Worsening
AGFO	Agate Fossil Beds National Monument	Midwest	WISN	Wilson's Snipe	2.6	Summer	Extirpation
AGFO	Agate Fossil Beds National Monument	Midwest	WISN	Wilson's Snipe	2.6	Winter	Improving
AGFO	Agate Fossil Beds National Monument	Midwest	WISN	Wilson's Snipe	8.5	Summer	Extirpation
AGFO	Agate Fossil Beds National Monument	Midwest	WISN	Wilson's Snipe	8.5	Winter	Stable
AGFO	Agate Fossil Beds National Monument	Midwest	WODU	Wood Duck	2.6	Winter	Improving
AGFO	Agate Fossil Beds National Monument	Midwest	WODU	Wood Duck	8.5	Winter	Improving
AGFO	Agate Fossil Beds National Monument	Midwest	YBCH	Yellow-breasted Chat	2.6	Summer	Extirpation
AGFO	Agate Fossil Beds National Monument	Midwest	YBCH	Yellow-breasted Chat	8.5	Summer	Extirpation
AGFO	Agate Fossil Beds National Monument	Midwest	YHBL	Yellow-headed Blackbird	2.6	Summer	Stable
AGFO	Agate Fossil Beds National Monument	Midwest	YHBL	Yellow-headed Blackbird	8.5	Summer	Worsening
AGFO	Agate Fossil Beds National Monument	Midwest	YRWA	Yellow-rumped Warbler	8.5	Winter	Colonization
AGFO	Agate Fossil Beds National Monument	Midwest	YEWA	Yellow Warbler	2.6	Summer	Extirpation
AGFO	Agate Fossil Beds National Monument	Midwest	YEWA	Yellow Warbler	8.5	Summer	Extirpation
ALAG	Alagnak Wild River and Preserve	Alaska	ALFL	Alder Flycatcher	2.6	Summer	Stable
ALAG	Alagnak Wild River and Preserve	Alaska	ALFL	Alder Flycatcher	8.5	Summer	Worsening
ALAG	Alagnak Wild River and Preserve	Alaska	AMBI	American Bittern	2.6	Summer	Colonization
ALAG	Alagnak Wild River and Preserve	Alaska	AMBI	American Bittern	8.5	Summer	Colonization
ALAG	Alagnak Wild River and Preserve	Alaska	ABDU	American Black Duck	8.5	Winter	Colonization
ALAG	Alagnak Wild River and Preserve	Alaska	AMCR	American Crow	8.5	Winter	Colonization
ALAG	Alagnak Wild River and Preserve	Alaska	AMDI	American Dipper	2.6	Winter	Stable
ALAG	Alagnak Wild River and Preserve	Alaska	AMDI	American Dipper	8.5	Winter	Worsening
ALAG	Alagnak Wild River and Preserve	Alaska	AMPI	American Pipit	2.6	Summer	Stable
ALAG	Alagnak Wild River and Preserve	Alaska	AMPI	American Pipit	8.5	Summer	Stable
ALAG	Alagnak Wild River and Preserve	Alaska	AMRE	American Redstart	2.6	Summer	Colonization
ALAG	Alagnak Wild River and Preserve	Alaska	AMRE	American Redstart	8.5	Summer	Colonization
ALAG	Alagnak Wild River and Preserve	Alaska	AMRO	American Robin	2.6	Summer	Stable
ALAG	Alagnak Wild River and Preserve	Alaska	AMRO	American Robin	8.5	Summer	Worsening
ALAG	Alagnak Wild River and Preserve	Alaska	ATTW	American Three-toed Woodpecker	2.6	Winter	Stable
ALAG	Alagnak Wild River and Preserve	Alaska	ATTW	American Three-toed Woodpecker	8.5	Winter	Worsening
ALAG	Alagnak Wild River and Preserve	Alaska	ATSP	American Tree Sparrow	2.6	Summer	Worsening
ALAG	Alagnak Wild River and Preserve	Alaska	ATSP	American Tree Sparrow	8.5	Summer	Extirpation
ALAG	Alagnak Wild River and Preserve	Alaska	ATSP	American Tree Sparrow	8.5	Winter	Colonization
ALAG	Alagnak Wild River and Preserve	Alaska	AMWI	American Wigeon	2.6	Summer	Worsening
ALAG	Alagnak Wild River and Preserve	Alaska	AMWI	American Wigeon	8.5	Summer	Worsening
ALAG	Alagnak Wild River and Preserve	Alaska	ARTE	Arctic Tern	2.6	Summer	Worsening
ALAG	Alagnak Wild River and Preserve	Alaska	ARTE	Arctic Tern	8.5	Summer	Worsening
ALAG	Alagnak Wild River and Preserve	Alaska	ARWA	Arctic Warbler	2.6	Summer	Extirpation
ALAG	Alagnak Wild River and Preserve	Alaska	ARWA	Arctic Warbler	8.5	Summer	Extirpation
ALAG	Alagnak Wild River and Preserve	Alaska	BAIS	Baird's Sparrow	2.6	Summer	Extirpation
ALAG	Alagnak Wild River and Preserve	Alaska	BAIS	Baird's Sparrow	8.5	Summer	Extirpation
ALAG	Alagnak Wild River and Preserve	Alaska	BAEA	Bald Eagle	2.6	Winter	Improving
ALAG	Alagnak Wild River and Preserve	Alaska	BAEA	Bald Eagle	8.5	Winter	Stable
ALAG	Alagnak Wild River and Preserve	Alaska	BAGO	Barrow's Goldeneye	2.6	Winter	Stable
ALAG	Alagnak Wild River and Preserve	Alaska	BAGO	Barrow's Goldeneye	8.5	Winter	Stable
ALAG	Alagnak Wild River and Preserve	Alaska	BBWA	Bay-breasted Warbler	2.6	Summer	Extirpation
ALAG	Alagnak Wild River and Preserve	Alaska	BBWA	Bay-breasted Warbler	8.5	Summer	Extirpation
ALAG	Alagnak Wild River and Preserve	Alaska	BEKI	Belted Kingfisher	2.6	Summer	Colonization
ALAG	Alagnak Wild River and Preserve	Alaska	BEKI	Belted Kingfisher	2.6	Winter	Colonization
ALAG	Alagnak Wild River and Preserve	Alaska	BEKI	Belted Kingfisher	8.5	Summer	Colonization
ALAG	Alagnak Wild River and Preserve	Alaska	BEKI	Belted Kingfisher	8.5	Winter	Colonization
ALAG	Alagnak Wild River and Preserve	Alaska	BAWW	Black-and-white Warbler	2.6	Summer	Colonization
ALAG	Alagnak Wild River and Preserve	Alaska	BAWW	Black-and-white Warbler	8.5	Summer	Colonization
ALAG	Alagnak Wild River and Preserve	Alaska	BBWO	Black-backed Woodpecker	2.6	Winter	Worsening
ALAG	Alagnak Wild River and Preserve	Alaska	BBWO	Black-backed Woodpecker	8.5	Winter	Worsening
ALAG	Alagnak Wild River and Preserve	Alaska	BBMA	Black-billed Magpie	2.6	Summer	Stable
ALAG	Alagnak Wild River and Preserve	Alaska	BBMA	Black-billed Magpie	2.6	Winter	Worsening
ALAG	Alagnak Wild River and Preserve	Alaska	BBMA	Black-billed Magpie	8.5	Summer	Worsening
ALAG	Alagnak Wild River and Preserve	Alaska	BBMA	Black-billed Magpie	8.5	Winter	Worsening
ALAG	Alagnak Wild River and Preserve	Alaska	BCCH	Black-capped Chickadee	2.6	Summer	Improving
ALAG	Alagnak Wild River and Preserve	Alaska	BCCH	Black-capped Chickadee	2.6	Winter	Worsening
ALAG	Alagnak Wild River and Preserve	Alaska	BCCH	Black-capped Chickadee	8.5	Summer	Improving
ALAG	Alagnak Wild River and Preserve	Alaska	BCCH	Black-capped Chickadee	8.5	Winter	Worsening
ALAG	Alagnak Wild River and Preserve	Alaska	BTNW	Black-throated Green Warbler	2.6	Summer	Colonization
ALAG	Alagnak Wild River and Preserve	Alaska	BTNW	Black-throated Green Warbler	8.5	Summer	Colonization
ALAG	Alagnak Wild River and Preserve	Alaska	BLGU	Black Guillemot	2.6	Winter	Colonization
ALAG	Alagnak Wild River and Preserve	Alaska	BLGU	Black Guillemot	8.5	Winter	Colonization
ALAG	Alagnak Wild River and Preserve	Alaska	BLSC	Black Scoter	2.6	Winter	Colonization
ALAG	Alagnak Wild River and Preserve	Alaska	BLSC	Black Scoter	8.5	Winter	Colonization
ALAG	Alagnak Wild River and Preserve	Alaska	BLPW	Blackpoll Warbler	2.6	Summer	Stable
ALAG	Alagnak Wild River and Preserve	Alaska	BLPW	Blackpoll Warbler	8.5	Summer	Worsening
ALAG	Alagnak Wild River and Preserve	Alaska	BWTE	Blue-winged Teal	2.6	Summer	Stable
ALAG	Alagnak Wild River and Preserve	Alaska	BWTE	Blue-winged Teal	8.5	Summer	Improving
ALAG	Alagnak Wild River and Preserve	Alaska	BOWA	Bohemian Waxwing	2.6	Summer	Extirpation
ALAG	Alagnak Wild River and Preserve	Alaska	BOWA	Bohemian Waxwing	2.6	Winter	Stable
ALAG	Alagnak Wild River and Preserve	Alaska	BOWA	Bohemian Waxwing	8.5	Summer	Extirpation
ALAG	Alagnak Wild River and Preserve	Alaska	BOWA	Bohemian Waxwing	8.5	Winter	Stable
ALAG	Alagnak Wild River and Preserve	Alaska	BOGU	Bonaparte's Gull	2.6	Summer	Worsening
ALAG	Alagnak Wild River and Preserve	Alaska	BOGU	Bonaparte's Gull	8.5	Summer	Worsening
ALAG	Alagnak Wild River and Preserve	Alaska	BOCH	Boreal Chickadee	2.6	Summer	Worsening
ALAG	Alagnak Wild River and Preserve	Alaska	BOCH	Boreal Chickadee	2.6	Winter	Stable
ALAG	Alagnak Wild River and Preserve	Alaska	BOCH	Boreal Chickadee	8.5	Summer	Worsening
ALAG	Alagnak Wild River and Preserve	Alaska	BOCH	Boreal Chickadee	8.5	Winter	Worsening
ALAG	Alagnak Wild River and Preserve	Alaska	BRBL	Brewer's Blackbird	2.6	Summer	Colonization
ALAG	Alagnak Wild River and Preserve	Alaska	BRBL	Brewer's Blackbird	2.6	Winter	Colonization
ALAG	Alagnak Wild River and Preserve	Alaska	BRBL	Brewer's Blackbird	8.5	Summer	Colonization
ALAG	Alagnak Wild River and Preserve	Alaska	BRBL	Brewer's Blackbird	8.5	Winter	Colonization
ALAG	Alagnak Wild River and Preserve	Alaska	BUFF	Bufflehead	8.5	Winter	Colonization
ALAG	Alagnak Wild River and Preserve	Alaska	CAWA	Canada Warbler	8.5	Summer	Colonization
ALAG	Alagnak Wild River and Preserve	Alaska	CMWA	Cape May Warbler	2.6	Summer	Colonization
ALAG	Alagnak Wild River and Preserve	Alaska	CMWA	Cape May Warbler	8.5	Summer	Colonization
ALAG	Alagnak Wild River and Preserve	Alaska	CAFI	Cassin's Finch	8.5	Winter	Colonization
ALAG	Alagnak Wild River and Preserve	Alaska	CEDW	Cedar Waxwing	8.5	Summer	Colonization
ALAG	Alagnak Wild River and Preserve	Alaska	CBCH	Chestnut-backed Chickadee	2.6	Winter	Stable
ALAG	Alagnak Wild River and Preserve	Alaska	CBCH	Chestnut-backed Chickadee	8.5	Winter	Stable
ALAG	Alagnak Wild River and Preserve	Alaska	CLNU	Clark's Nutcracker	2.6	Winter	Colonization
ALAG	Alagnak Wild River and Preserve	Alaska	CCSP	Clay-colored Sparrow	2.6	Summer	Colonization
ALAG	Alagnak Wild River and Preserve	Alaska	CCSP	Clay-colored Sparrow	8.5	Summer	Colonization
ALAG	Alagnak Wild River and Preserve	Alaska	CLSW	Cliff Swallow	8.5	Summer	Colonization
ALAG	Alagnak Wild River and Preserve	Alaska	COEI	Common Eider	2.6	Winter	Improving
ALAG	Alagnak Wild River and Preserve	Alaska	COEI	Common Eider	8.5	Winter	Improving
ALAG	Alagnak Wild River and Preserve	Alaska	COGO	Common Goldeneye	2.6	Winter	Improving
ALAG	Alagnak Wild River and Preserve	Alaska	COGO	Common Goldeneye	8.5	Winter	Improving
ALAG	Alagnak Wild River and Preserve	Alaska	COLO	Common Loon	2.6	Summer	Improving
ALAG	Alagnak Wild River and Preserve	Alaska	COLO	Common Loon	2.6	Winter	Colonization
ALAG	Alagnak Wild River and Preserve	Alaska	COLO	Common Loon	8.5	Summer	Stable
ALAG	Alagnak Wild River and Preserve	Alaska	COLO	Common Loon	8.5	Winter	Colonization
ALAG	Alagnak Wild River and Preserve	Alaska	COME	Common Merganser	2.6	Winter	Stable
ALAG	Alagnak Wild River and Preserve	Alaska	COME	Common Merganser	8.5	Winter	Stable
ALAG	Alagnak Wild River and Preserve	Alaska	COMU	Common Murre	2.6	Winter	Improving
ALAG	Alagnak Wild River and Preserve	Alaska	COMU	Common Murre	8.5	Winter	Improving
ALAG	Alagnak Wild River and Preserve	Alaska	CONI	Common Nighthawk	8.5	Summer	Colonization
ALAG	Alagnak Wild River and Preserve	Alaska	CORA	Common Raven	2.6	Summer	Improving
ALAG	Alagnak Wild River and Preserve	Alaska	CORA	Common Raven	2.6	Winter	Worsening
ALAG	Alagnak Wild River and Preserve	Alaska	CORA	Common Raven	8.5	Summer	Improving
ALAG	Alagnak Wild River and Preserve	Alaska	CORA	Common Raven	8.5	Winter	Worsening
ALAG	Alagnak Wild River and Preserve	Alaska	CORE	Common Redpoll	2.6	Summer	Worsening
ALAG	Alagnak Wild River and Preserve	Alaska	CORE	Common Redpoll	2.6	Winter	Stable
ALAG	Alagnak Wild River and Preserve	Alaska	CORE	Common Redpoll	8.5	Summer	Worsening
ALAG	Alagnak Wild River and Preserve	Alaska	CORE	Common Redpoll	8.5	Winter	Worsening
ALAG	Alagnak Wild River and Preserve	Alaska	DEJU	Dark-eyed Junco	8.5	Winter	Colonization
ALAG	Alagnak Wild River and Preserve	Alaska	DUFL	Dusky Flycatcher	2.6	Summer	Improving
ALAG	Alagnak Wild River and Preserve	Alaska	DUFL	Dusky Flycatcher	8.5	Summer	Stable
ALAG	Alagnak Wild River and Preserve	Alaska	EUWI	Eurasian Wigeon	8.5	Winter	Colonization
ALAG	Alagnak Wild River and Preserve	Alaska	EVGR	Evening Grosbeak	2.6	Summer	Colonization
ALAG	Alagnak Wild River and Preserve	Alaska	EVGR	Evening Grosbeak	2.6	Winter	Colonization
ALAG	Alagnak Wild River and Preserve	Alaska	EVGR	Evening Grosbeak	8.5	Summer	Colonization
ALAG	Alagnak Wild River and Preserve	Alaska	EVGR	Evening Grosbeak	8.5	Winter	Colonization
ALAG	Alagnak Wild River and Preserve	Alaska	FOSP	Fox Sparrow	2.6	Summer	Worsening
ALAG	Alagnak Wild River and Preserve	Alaska	FOSP	Fox Sparrow	8.5	Summer	Worsening
ALAG	Alagnak Wild River and Preserve	Alaska	FRGU	Franklin's Gull	2.6	Summer	Extirpation
ALAG	Alagnak Wild River and Preserve	Alaska	FRGU	Franklin's Gull	8.5	Summer	Extirpation
ALAG	Alagnak Wild River and Preserve	Alaska	GADW	Gadwall	2.6	Summer	Worsening
ALAG	Alagnak Wild River and Preserve	Alaska	GADW	Gadwall	8.5	Summer	Extirpation
ALAG	Alagnak Wild River and Preserve	Alaska	GWGU	Glaucous-winged Gull	2.6	Summer	Worsening
ALAG	Alagnak Wild River and Preserve	Alaska	GWGU	Glaucous-winged Gull	2.6	Winter	Worsening
ALAG	Alagnak Wild River and Preserve	Alaska	GWGU	Glaucous-winged Gull	8.5	Summer	Worsening
ALAG	Alagnak Wild River and Preserve	Alaska	GWGU	Glaucous-winged Gull	8.5	Winter	Extirpation
ALAG	Alagnak Wild River and Preserve	Alaska	GCKI	Golden-crowned Kinglet	2.6	Summer	Improving
ALAG	Alagnak Wild River and Preserve	Alaska	GCKI	Golden-crowned Kinglet	2.6	Winter	Colonization
ALAG	Alagnak Wild River and Preserve	Alaska	GCKI	Golden-crowned Kinglet	8.5	Summer	Improving
ALAG	Alagnak Wild River and Preserve	Alaska	GCKI	Golden-crowned Kinglet	8.5	Winter	Colonization
ALAG	Alagnak Wild River and Preserve	Alaska	GCSP	Golden-crowned Sparrow	2.6	Summer	Worsening
ALAG	Alagnak Wild River and Preserve	Alaska	GCSP	Golden-crowned Sparrow	2.6	Winter	Stable
ALAG	Alagnak Wild River and Preserve	Alaska	GCSP	Golden-crowned Sparrow	8.5	Summer	Worsening
ALAG	Alagnak Wild River and Preserve	Alaska	GCSP	Golden-crowned Sparrow	8.5	Winter	Stable
ALAG	Alagnak Wild River and Preserve	Alaska	GWWA	Golden-winged Warbler	8.5	Summer	Colonization
ALAG	Alagnak Wild River and Preserve	Alaska	GCTH	Gray-cheeked Thrush	2.6	Summer	Worsening
ALAG	Alagnak Wild River and Preserve	Alaska	GCTH	Gray-cheeked Thrush	8.5	Summer	Worsening
ALAG	Alagnak Wild River and Preserve	Alaska	GCRF	Gray-crowned Rosy-Finch	2.6	Winter	Stable
ALAG	Alagnak Wild River and Preserve	Alaska	GCRF	Gray-crowned Rosy-Finch	8.5	Winter	Stable
ALAG	Alagnak Wild River and Preserve	Alaska	GRAJ	Gray Jay	2.6	Summer	Worsening
ALAG	Alagnak Wild River and Preserve	Alaska	GRAJ	Gray Jay	2.6	Winter	Worsening
ALAG	Alagnak Wild River and Preserve	Alaska	GRAJ	Gray Jay	8.5	Summer	Worsening
ALAG	Alagnak Wild River and Preserve	Alaska	GRAJ	Gray Jay	8.5	Winter	Worsening
ALAG	Alagnak Wild River and Preserve	Alaska	GRAP	Gray Partridge	2.6	Summer	Extirpation
ALAG	Alagnak Wild River and Preserve	Alaska	GRAP	Gray Partridge	8.5	Summer	Extirpation
ALAG	Alagnak Wild River and Preserve	Alaska	GBBG	Great Black-backed Gull	8.5	Winter	Colonization
ALAG	Alagnak Wild River and Preserve	Alaska	GRCO	Great Cormorant	8.5	Winter	Colonization
ALAG	Alagnak Wild River and Preserve	Alaska	GGOW	Great Gray Owl	2.6	Winter	Stable
ALAG	Alagnak Wild River and Preserve	Alaska	GGOW	Great Gray Owl	8.5	Winter	Stable
ALAG	Alagnak Wild River and Preserve	Alaska	GRSC	Greater Scaup	2.6	Summer	Worsening
ALAG	Alagnak Wild River and Preserve	Alaska	GRSC	Greater Scaup	2.6	Winter	Colonization
ALAG	Alagnak Wild River and Preserve	Alaska	GRSC	Greater Scaup	8.5	Summer	Worsening
ALAG	Alagnak Wild River and Preserve	Alaska	GRSC	Greater Scaup	8.5	Winter	Colonization
ALAG	Alagnak Wild River and Preserve	Alaska	GRYE	Greater Yellowlegs	2.6	Summer	Worsening
ALAG	Alagnak Wild River and Preserve	Alaska	GRYE	Greater Yellowlegs	8.5	Summer	Worsening
ALAG	Alagnak Wild River and Preserve	Alaska	HAWO	Hairy Woodpecker	2.6	Summer	Colonization
ALAG	Alagnak Wild River and Preserve	Alaska	HAWO	Hairy Woodpecker	8.5	Summer	Colonization
ALAG	Alagnak Wild River and Preserve	Alaska	HAFL	Hammond's Flycatcher	2.6	Summer	Colonization
ALAG	Alagnak Wild River and Preserve	Alaska	HADU	Harlequin Duck	2.6	Winter	Colonization
ALAG	Alagnak Wild River and Preserve	Alaska	HADU	Harlequin Duck	8.5	Winter	Colonization
ALAG	Alagnak Wild River and Preserve	Alaska	HETH	Hermit Thrush	2.6	Summer	Worsening
ALAG	Alagnak Wild River and Preserve	Alaska	HETH	Hermit Thrush	8.5	Summer	Worsening
ALAG	Alagnak Wild River and Preserve	Alaska	HERG	Herring Gull	2.6	Summer	Improving
ALAG	Alagnak Wild River and Preserve	Alaska	HERG	Herring Gull	2.6	Winter	Colonization
ALAG	Alagnak Wild River and Preserve	Alaska	HERG	Herring Gull	8.5	Summer	Improving
ALAG	Alagnak Wild River and Preserve	Alaska	HERG	Herring Gull	8.5	Winter	Colonization
ALAG	Alagnak Wild River and Preserve	Alaska	HOGR	Horned Grebe	2.6	Winter	Colonization
ALAG	Alagnak Wild River and Preserve	Alaska	HOGR	Horned Grebe	8.5	Winter	Colonization
ALAG	Alagnak Wild River and Preserve	Alaska	LALO	Lapland Longspur	2.6	Summer	Extirpation
ALAG	Alagnak Wild River and Preserve	Alaska	LALO	Lapland Longspur	8.5	Summer	Extirpation
ALAG	Alagnak Wild River and Preserve	Alaska	LCSP	Le Conte's Sparrow	2.6	Summer	Extirpation
ALAG	Alagnak Wild River and Preserve	Alaska	LCSP	Le Conte's Sparrow	8.5	Summer	Extirpation
ALAG	Alagnak Wild River and Preserve	Alaska	LEFL	Least Flycatcher	2.6	Summer	Colonization
ALAG	Alagnak Wild River and Preserve	Alaska	LEFL	Least Flycatcher	8.5	Summer	Colonization
ALAG	Alagnak Wild River and Preserve	Alaska	LEYE	Lesser Yellowlegs	2.6	Summer	Extirpation
ALAG	Alagnak Wild River and Preserve	Alaska	LEYE	Lesser Yellowlegs	8.5	Summer	Extirpation
ALAG	Alagnak Wild River and Preserve	Alaska	LISP	Lincoln's Sparrow	2.6	Summer	Improving
ALAG	Alagnak Wild River and Preserve	Alaska	LISP	Lincoln's Sparrow	8.5	Summer	Stable
ALAG	Alagnak Wild River and Preserve	Alaska	LTDU	Long-tailed Duck	2.6	Winter	Improving
ALAG	Alagnak Wild River and Preserve	Alaska	LTDU	Long-tailed Duck	8.5	Winter	Improving
ALAG	Alagnak Wild River and Preserve	Alaska	LTJA	Long-tailed Jaeger	2.6	Summer	Extirpation
ALAG	Alagnak Wild River and Preserve	Alaska	LTJA	Long-tailed Jaeger	8.5	Summer	Extirpation
ALAG	Alagnak Wild River and Preserve	Alaska	MGWA	MacGillivray's Warbler	2.6	Summer	Colonization
ALAG	Alagnak Wild River and Preserve	Alaska	MGWA	MacGillivray's Warbler	8.5	Summer	Colonization
ALAG	Alagnak Wild River and Preserve	Alaska	MAWA	Magnolia Warbler	2.6	Summer	Colonization
ALAG	Alagnak Wild River and Preserve	Alaska	MAWA	Magnolia Warbler	8.5	Summer	Colonization
ALAG	Alagnak Wild River and Preserve	Alaska	MALL	Mallard	2.6	Summer	Stable
ALAG	Alagnak Wild River and Preserve	Alaska	MALL	Mallard	8.5	Summer	Improving
ALAG	Alagnak Wild River and Preserve	Alaska	MAMU	Marbled Murrelet	2.6	Winter	Worsening
ALAG	Alagnak Wild River and Preserve	Alaska	MAMU	Marbled Murrelet	8.5	Winter	Worsening
ALAG	Alagnak Wild River and Preserve	Alaska	MEGU	Mew Gull	2.6	Summer	Worsening
ALAG	Alagnak Wild River and Preserve	Alaska	MEGU	Mew Gull	2.6	Winter	Worsening
ALAG	Alagnak Wild River and Preserve	Alaska	MEGU	Mew Gull	8.5	Summer	Worsening
ALAG	Alagnak Wild River and Preserve	Alaska	MEGU	Mew Gull	8.5	Winter	Worsening
ALAG	Alagnak Wild River and Preserve	Alaska	MOCH	Mountain Chickadee	2.6	Winter	Improving
ALAG	Alagnak Wild River and Preserve	Alaska	MOCH	Mountain Chickadee	8.5	Winter	Stable
ALAG	Alagnak Wild River and Preserve	Alaska	MOWA	Mourning Warbler	2.6	Summer	Colonization
ALAG	Alagnak Wild River and Preserve	Alaska	MOWA	Mourning Warbler	8.5	Summer	Colonization
ALAG	Alagnak Wild River and Preserve	Alaska	NAWA	Nashville Warbler	2.6	Summer	Colonization
ALAG	Alagnak Wild River and Preserve	Alaska	NAWA	Nashville Warbler	8.5	Summer	Colonization
ALAG	Alagnak Wild River and Preserve	Alaska	NOFL	Northern Flicker	2.6	Summer	Colonization
ALAG	Alagnak Wild River and Preserve	Alaska	NOGA	Northern Gannet	2.6	Summer	Stable
ALAG	Alagnak Wild River and Preserve	Alaska	NOGA	Northern Gannet	8.5	Summer	Improving
ALAG	Alagnak Wild River and Preserve	Alaska	NOGA	Northern Gannet	8.5	Winter	Colonization
ALAG	Alagnak Wild River and Preserve	Alaska	NOGO	Northern Goshawk	2.6	Winter	Worsening
ALAG	Alagnak Wild River and Preserve	Alaska	NOGO	Northern Goshawk	8.5	Winter	Worsening
ALAG	Alagnak Wild River and Preserve	Alaska	NOHA	Northern Harrier	2.6	Summer	Stable
ALAG	Alagnak Wild River and Preserve	Alaska	NOHA	Northern Harrier	8.5	Summer	Improving
ALAG	Alagnak Wild River and Preserve	Alaska	NHOW	Northern Hawk Owl	2.6	Winter	Worsening
ALAG	Alagnak Wild River and Preserve	Alaska	NHOW	Northern Hawk Owl	8.5	Winter	Worsening
ALAG	Alagnak Wild River and Preserve	Alaska	NOPI	Northern Pintail	2.6	Summer	Extirpation
ALAG	Alagnak Wild River and Preserve	Alaska	NOPI	Northern Pintail	8.5	Summer	Extirpation
ALAG	Alagnak Wild River and Preserve	Alaska	NOPO	Northern Pygmy-Owl	2.6	Winter	Improving
ALAG	Alagnak Wild River and Preserve	Alaska	NOPO	Northern Pygmy-Owl	8.5	Winter	Stable
ALAG	Alagnak Wild River and Preserve	Alaska	NSHO	Northern Shoveler	2.6	Summer	Worsening
ALAG	Alagnak Wild River and Preserve	Alaska	NSHO	Northern Shoveler	8.5	Summer	Worsening
ALAG	Alagnak Wild River and Preserve	Alaska	NSHR	Northern Shrike	2.6	Winter	Stable
ALAG	Alagnak Wild River and Preserve	Alaska	NSHR	Northern Shrike	8.5	Winter	Stable
ALAG	Alagnak Wild River and Preserve	Alaska	NOWA	Northern Waterthrush	2.6	Summer	Improving
ALAG	Alagnak Wild River and Preserve	Alaska	NOWA	Northern Waterthrush	8.5	Summer	Stable
ALAG	Alagnak Wild River and Preserve	Alaska	NOCR	Northwestern Crow	2.6	Summer	Colonization
ALAG	Alagnak Wild River and Preserve	Alaska	NOCR	Northwestern Crow	2.6	Winter	Worsening
ALAG	Alagnak Wild River and Preserve	Alaska	NOCR	Northwestern Crow	8.5	Summer	Colonization
ALAG	Alagnak Wild River and Preserve	Alaska	NOCR	Northwestern Crow	8.5	Winter	Worsening
ALAG	Alagnak Wild River and Preserve	Alaska	OSFL	Olive-sided Flycatcher	2.6	Summer	Stable
ALAG	Alagnak Wild River and Preserve	Alaska	OSFL	Olive-sided Flycatcher	8.5	Summer	Stable
ALAG	Alagnak Wild River and Preserve	Alaska	OCWA	Orange-crowned Warbler	2.6	Summer	Worsening
ALAG	Alagnak Wild River and Preserve	Alaska	OCWA	Orange-crowned Warbler	8.5	Summer	Worsening
ALAG	Alagnak Wild River and Preserve	Alaska	PSFL	Pacific-slope Flycatcher	2.6	Summer	Colonization
ALAG	Alagnak Wild River and Preserve	Alaska	PSFL	Pacific-slope Flycatcher	8.5	Summer	Colonization
ALAG	Alagnak Wild River and Preserve	Alaska	PALO	Pacific Loon	2.6	Summer	Extirpation
ALAG	Alagnak Wild River and Preserve	Alaska	PALO	Pacific Loon	2.6	Winter	Stable
ALAG	Alagnak Wild River and Preserve	Alaska	PALO	Pacific Loon	8.5	Summer	Extirpation
ALAG	Alagnak Wild River and Preserve	Alaska	PALO	Pacific Loon	8.5	Winter	Stable
ALAG	Alagnak Wild River and Preserve	Alaska	PAWA	Palm Warbler	2.6	Summer	Stable
ALAG	Alagnak Wild River and Preserve	Alaska	PAWA	Palm Warbler	8.5	Summer	Improving
ALAG	Alagnak Wild River and Preserve	Alaska	PECO	Pelagic Cormorant	2.6	Winter	Stable
ALAG	Alagnak Wild River and Preserve	Alaska	PECO	Pelagic Cormorant	8.5	Winter	Extirpation
ALAG	Alagnak Wild River and Preserve	Alaska	PHVI	Philadelphia Vireo	2.6	Summer	Stable
ALAG	Alagnak Wild River and Preserve	Alaska	PHVI	Philadelphia Vireo	8.5	Summer	Extirpation
ALAG	Alagnak Wild River and Preserve	Alaska	PIGU	Pigeon Guillemot	2.6	Summer	Improving
ALAG	Alagnak Wild River and Preserve	Alaska	PIGU	Pigeon Guillemot	2.6	Winter	Worsening
ALAG	Alagnak Wild River and Preserve	Alaska	PIGU	Pigeon Guillemot	8.5	Summer	Stable
ALAG	Alagnak Wild River and Preserve	Alaska	PIGU	Pigeon Guillemot	8.5	Winter	Extirpation
ALAG	Alagnak Wild River and Preserve	Alaska	PIGR	Pine Grosbeak	2.6	Summer	Worsening
ALAG	Alagnak Wild River and Preserve	Alaska	PIGR	Pine Grosbeak	2.6	Winter	Worsening
ALAG	Alagnak Wild River and Preserve	Alaska	PIGR	Pine Grosbeak	8.5	Summer	Worsening
ALAG	Alagnak Wild River and Preserve	Alaska	PIGR	Pine Grosbeak	8.5	Winter	Worsening
ALAG	Alagnak Wild River and Preserve	Alaska	PISI	Pine Siskin	2.6	Summer	Improving
ALAG	Alagnak Wild River and Preserve	Alaska	PISI	Pine Siskin	2.6	Winter	Improving
ALAG	Alagnak Wild River and Preserve	Alaska	PISI	Pine Siskin	8.5	Summer	Improving
ALAG	Alagnak Wild River and Preserve	Alaska	PISI	Pine Siskin	8.5	Winter	Improving
ALAG	Alagnak Wild River and Preserve	Alaska	POJA	Pomarine Jaeger	2.6	Winter	Colonization
ALAG	Alagnak Wild River and Preserve	Alaska	POJA	Pomarine Jaeger	8.5	Winter	Colonization
ALAG	Alagnak Wild River and Preserve	Alaska	PUFI	Purple Finch	2.6	Summer	Colonization
ALAG	Alagnak Wild River and Preserve	Alaska	PUFI	Purple Finch	8.5	Summer	Colonization
ALAG	Alagnak Wild River and Preserve	Alaska	PUFI	Purple Finch	8.5	Winter	Colonization
ALAG	Alagnak Wild River and Preserve	Alaska	PUSA	Purple Sandpiper	2.6	Winter	Colonization
ALAG	Alagnak Wild River and Preserve	Alaska	PUSA	Purple Sandpiper	8.5	Winter	Colonization
ALAG	Alagnak Wild River and Preserve	Alaska	RBME	Red-breasted Merganser	2.6	Summer	Stable
ALAG	Alagnak Wild River and Preserve	Alaska	RBME	Red-breasted Merganser	2.6	Winter	Colonization
ALAG	Alagnak Wild River and Preserve	Alaska	RBME	Red-breasted Merganser	8.5	Summer	Worsening
ALAG	Alagnak Wild River and Preserve	Alaska	RBME	Red-breasted Merganser	8.5	Winter	Colonization
ALAG	Alagnak Wild River and Preserve	Alaska	RBNU	Red-breasted Nuthatch	2.6	Summer	Improving
ALAG	Alagnak Wild River and Preserve	Alaska	RBNU	Red-breasted Nuthatch	2.6	Winter	Improving
ALAG	Alagnak Wild River and Preserve	Alaska	RBNU	Red-breasted Nuthatch	8.5	Summer	Stable
ALAG	Alagnak Wild River and Preserve	Alaska	RBNU	Red-breasted Nuthatch	8.5	Winter	Improving
ALAG	Alagnak Wild River and Preserve	Alaska	RBSA	Red-breasted Sapsucker	2.6	Summer	Colonization
ALAG	Alagnak Wild River and Preserve	Alaska	RBSA	Red-breasted Sapsucker	8.5	Summer	Colonization
ALAG	Alagnak Wild River and Preserve	Alaska	RNSA	Red-naped Sapsucker	8.5	Summer	Colonization
ALAG	Alagnak Wild River and Preserve	Alaska	RNGR	Red-necked Grebe	2.6	Summer	Stable
ALAG	Alagnak Wild River and Preserve	Alaska	RNGR	Red-necked Grebe	2.6	Winter	Colonization
ALAG	Alagnak Wild River and Preserve	Alaska	RNGR	Red-necked Grebe	8.5	Summer	Stable
ALAG	Alagnak Wild River and Preserve	Alaska	RNGR	Red-necked Grebe	8.5	Winter	Colonization
ALAG	Alagnak Wild River and Preserve	Alaska	RNPH	Red-necked Phalarope	2.6	Summer	Extirpation
ALAG	Alagnak Wild River and Preserve	Alaska	RNPH	Red-necked Phalarope	8.5	Summer	Extirpation
ALAG	Alagnak Wild River and Preserve	Alaska	RTLO	Red-throated Loon	2.6	Summer	Worsening
ALAG	Alagnak Wild River and Preserve	Alaska	RTLO	Red-throated Loon	8.5	Summer	Extirpation
ALAG	Alagnak Wild River and Preserve	Alaska	RTLO	Red-throated Loon	8.5	Winter	Colonization
ALAG	Alagnak Wild River and Preserve	Alaska	RECR	Red Crossbill	2.6	Summer	Improving
ALAG	Alagnak Wild River and Preserve	Alaska	RECR	Red Crossbill	8.5	Summer	Improving
ALAG	Alagnak Wild River and Preserve	Alaska	REKN	Red Knot	2.6	Winter	Colonization
ALAG	Alagnak Wild River and Preserve	Alaska	REKN	Red Knot	8.5	Winter	Colonization
ALAG	Alagnak Wild River and Preserve	Alaska	REDH	Redhead	2.6	Summer	Stable
ALAG	Alagnak Wild River and Preserve	Alaska	REDH	Redhead	8.5	Summer	Stable
ALAG	Alagnak Wild River and Preserve	Alaska	RBGU	Ring-billed Gull	2.6	Summer	Colonization
ALAG	Alagnak Wild River and Preserve	Alaska	RBGU	Ring-billed Gull	8.5	Summer	Colonization
ALAG	Alagnak Wild River and Preserve	Alaska	RNEP	Ring-necked Pheasant	2.6	Summer	Colonization
ALAG	Alagnak Wild River and Preserve	Alaska	RNEP	Ring-necked Pheasant	8.5	Summer	Colonization
ALAG	Alagnak Wild River and Preserve	Alaska	RNEP	Ring-necked Pheasant	8.5	Winter	Colonization
ALAG	Alagnak Wild River and Preserve	Alaska	ROPT	Rock Ptarmigan	2.6	Winter	Worsening
ALAG	Alagnak Wild River and Preserve	Alaska	ROPT	Rock Ptarmigan	8.5	Winter	Extirpation
ALAG	Alagnak Wild River and Preserve	Alaska	ROSA	Rock Sandpiper	2.6	Winter	Worsening
ALAG	Alagnak Wild River and Preserve	Alaska	ROSA	Rock Sandpiper	8.5	Winter	Worsening
ALAG	Alagnak Wild River and Preserve	Alaska	RLHA	Rough-legged Hawk	2.6	Summer	Extirpation
ALAG	Alagnak Wild River and Preserve	Alaska	RLHA	Rough-legged Hawk	8.5	Summer	Extirpation
ALAG	Alagnak Wild River and Preserve	Alaska	RLHA	Rough-legged Hawk	8.5	Winter	Colonization
ALAG	Alagnak Wild River and Preserve	Alaska	RCKI	Ruby-crowned Kinglet	2.6	Summer	Stable
ALAG	Alagnak Wild River and Preserve	Alaska	RCKI	Ruby-crowned Kinglet	8.5	Summer	Worsening
ALAG	Alagnak Wild River and Preserve	Alaska	RUDU	Ruddy Duck	2.6	Summer	Extirpation
ALAG	Alagnak Wild River and Preserve	Alaska	RUDU	Ruddy Duck	8.5	Summer	Extirpation
ALAG	Alagnak Wild River and Preserve	Alaska	RUGR	Ruffed Grouse	2.6	Winter	Colonization
ALAG	Alagnak Wild River and Preserve	Alaska	RUGR	Ruffed Grouse	8.5	Winter	Colonization
ALAG	Alagnak Wild River and Preserve	Alaska	RUHU	Rufous Hummingbird	2.6	Summer	Colonization
ALAG	Alagnak Wild River and Preserve	Alaska	RUHU	Rufous Hummingbird	8.5	Summer	Colonization
ALAG	Alagnak Wild River and Preserve	Alaska	RUBL	Rusty Blackbird	2.6	Summer	Improving
ALAG	Alagnak Wild River and Preserve	Alaska	RUBL	Rusty Blackbird	8.5	Summer	Stable
ALAG	Alagnak Wild River and Preserve	Alaska	SAND	Sanderling	8.5	Winter	Colonization
ALAG	Alagnak Wild River and Preserve	Alaska	SAVS	Savannah Sparrow	2.6	Summer	Stable
ALAG	Alagnak Wild River and Preserve	Alaska	SAVS	Savannah Sparrow	8.5	Summer	Improving
ALAG	Alagnak Wild River and Preserve	Alaska	SAPH	Say's Phoebe	2.6	Summer	Extirpation
ALAG	Alagnak Wild River and Preserve	Alaska	SAPH	Say's Phoebe	8.5	Summer	Extirpation
ALAG	Alagnak Wild River and Preserve	Alaska	SEWR	Sedge Wren	8.5	Summer	Colonization
ALAG	Alagnak Wild River and Preserve	Alaska	SEPL	Semipalmated Plover	2.6	Summer	Worsening
ALAG	Alagnak Wild River and Preserve	Alaska	SEPL	Semipalmated Plover	8.5	Summer	Extirpation
ALAG	Alagnak Wild River and Preserve	Alaska	STGR	Sharp-tailed Grouse	2.6	Winter	Stable
ALAG	Alagnak Wild River and Preserve	Alaska	STGR	Sharp-tailed Grouse	8.5	Winter	Stable
ALAG	Alagnak Wild River and Preserve	Alaska	SNBU	Snow Bunting	2.6	Winter	Stable
ALAG	Alagnak Wild River and Preserve	Alaska	SNBU	Snow Bunting	8.5	Winter	Stable
ALAG	Alagnak Wild River and Preserve	Alaska	SNOW	Snowy Owl	2.6	Winter	Stable
ALAG	Alagnak Wild River and Preserve	Alaska	SNOW	Snowy Owl	8.5	Winter	Stable
ALAG	Alagnak Wild River and Preserve	Alaska	SOSA	Solitary Sandpiper	2.6	Summer	Worsening
ALAG	Alagnak Wild River and Preserve	Alaska	SOSA	Solitary Sandpiper	8.5	Summer	Extirpation
ALAG	Alagnak Wild River and Preserve	Alaska	SOSP	Song Sparrow	8.5	Summer	Colonization
ALAG	Alagnak Wild River and Preserve	Alaska	SPPI	Sprague's Pipit	2.6	Summer	Extirpation
ALAG	Alagnak Wild River and Preserve	Alaska	SPPI	Sprague's Pipit	8.5	Summer	Extirpation
ALAG	Alagnak Wild River and Preserve	Alaska	SPGR	Spruce Grouse	2.6	Winter	Worsening
ALAG	Alagnak Wild River and Preserve	Alaska	SPGR	Spruce Grouse	8.5	Winter	Worsening
ALAG	Alagnak Wild River and Preserve	Alaska	STJA	Steller's Jay	2.6	Winter	Stable
ALAG	Alagnak Wild River and Preserve	Alaska	STJA	Steller's Jay	8.5	Winter	Stable
ALAG	Alagnak Wild River and Preserve	Alaska	SUSC	Surf Scoter	2.6	Winter	Stable
ALAG	Alagnak Wild River and Preserve	Alaska	SUSC	Surf Scoter	8.5	Winter	Improving
ALAG	Alagnak Wild River and Preserve	Alaska	SWTH	Swainson's Thrush	2.6	Summer	Stable
ALAG	Alagnak Wild River and Preserve	Alaska	SWTH	Swainson's Thrush	8.5	Summer	Stable
ALAG	Alagnak Wild River and Preserve	Alaska	SWSP	Swamp Sparrow	2.6	Summer	Colonization
ALAG	Alagnak Wild River and Preserve	Alaska	SWSP	Swamp Sparrow	8.5	Summer	Colonization
ALAG	Alagnak Wild River and Preserve	Alaska	TEWA	Tennessee Warbler	2.6	Summer	Stable
ALAG	Alagnak Wild River and Preserve	Alaska	TEWA	Tennessee Warbler	8.5	Summer	Stable
ALAG	Alagnak Wild River and Preserve	Alaska	THGU	Thayer's Gull	2.6	Winter	Colonization
ALAG	Alagnak Wild River and Preserve	Alaska	THGU	Thayer's Gull	8.5	Winter	Colonization
ALAG	Alagnak Wild River and Preserve	Alaska	TOSO	Townsend's Solitaire	2.6	Summer	Extirpation
ALAG	Alagnak Wild River and Preserve	Alaska	TOSO	Townsend's Solitaire	8.5	Summer	Extirpation
ALAG	Alagnak Wild River and Preserve	Alaska	TOWA	Townsend's Warbler	2.6	Summer	Improving
ALAG	Alagnak Wild River and Preserve	Alaska	TOWA	Townsend's Warbler	8.5	Summer	Stable
ALAG	Alagnak Wild River and Preserve	Alaska	TRES	Tree Swallow	2.6	Summer	Improving
ALAG	Alagnak Wild River and Preserve	Alaska	TRES	Tree Swallow	8.5	Summer	Stable
ALAG	Alagnak Wild River and Preserve	Alaska	TUSW	Tundra Swan	2.6	Summer	Extirpation
ALAG	Alagnak Wild River and Preserve	Alaska	TUSW	Tundra Swan	8.5	Summer	Extirpation
ALAG	Alagnak Wild River and Preserve	Alaska	UPSA	Upland Sandpiper	8.5	Summer	Colonization
ALAG	Alagnak Wild River and Preserve	Alaska	VATH	Varied Thrush	2.6	Summer	Stable
ALAG	Alagnak Wild River and Preserve	Alaska	VATH	Varied Thrush	2.6	Winter	Stable
ALAG	Alagnak Wild River and Preserve	Alaska	VATH	Varied Thrush	8.5	Summer	Worsening
ALAG	Alagnak Wild River and Preserve	Alaska	VATH	Varied Thrush	8.5	Winter	Improving
ALAG	Alagnak Wild River and Preserve	Alaska	VGSW	Violet-green Swallow	2.6	Summer	Improving
ALAG	Alagnak Wild River and Preserve	Alaska	VGSW	Violet-green Swallow	8.5	Summer	Stable
ALAG	Alagnak Wild River and Preserve	Alaska	WAVI	Warbling Vireo	2.6	Summer	Colonization
ALAG	Alagnak Wild River and Preserve	Alaska	WAVI	Warbling Vireo	8.5	Summer	Colonization
ALAG	Alagnak Wild River and Preserve	Alaska	WETA	Western Tanager	2.6	Summer	Colonization
ALAG	Alagnak Wild River and Preserve	Alaska	WETA	Western Tanager	8.5	Summer	Colonization
ALAG	Alagnak Wild River and Preserve	Alaska	WEWP	Western Wood-Pewee	2.6	Summer	Improving
ALAG	Alagnak Wild River and Preserve	Alaska	WEWP	Western Wood-Pewee	8.5	Summer	Stable
ALAG	Alagnak Wild River and Preserve	Alaska	WCSP	White-crowned Sparrow	2.6	Summer	Worsening
ALAG	Alagnak Wild River and Preserve	Alaska	WCSP	White-crowned Sparrow	8.5	Summer	Extirpation
ALAG	Alagnak Wild River and Preserve	Alaska	WTSP	White-throated Sparrow	2.6	Summer	Colonization
ALAG	Alagnak Wild River and Preserve	Alaska	WTSP	White-throated Sparrow	8.5	Summer	Colonization
ALAG	Alagnak Wild River and Preserve	Alaska	WWCR	White-winged Crossbill	2.6	Summer	Worsening
ALAG	Alagnak Wild River and Preserve	Alaska	WWCR	White-winged Crossbill	2.6	Winter	Stable
ALAG	Alagnak Wild River and Preserve	Alaska	WWCR	White-winged Crossbill	8.5	Summer	Worsening
ALAG	Alagnak Wild River and Preserve	Alaska	WWCR	White-winged Crossbill	8.5	Winter	Worsening
ALAG	Alagnak Wild River and Preserve	Alaska	WWSC	White-winged Scoter	2.6	Winter	Colonization
ALAG	Alagnak Wild River and Preserve	Alaska	WWSC	White-winged Scoter	8.5	Winter	Colonization
ALAG	Alagnak Wild River and Preserve	Alaska	WIFL	Willow Flycatcher	8.5	Summer	Colonization
ALAG	Alagnak Wild River and Preserve	Alaska	WIPT	Willow Ptarmigan	2.6	Summer	Extirpation
ALAG	Alagnak Wild River and Preserve	Alaska	WIPT	Willow Ptarmigan	2.6	Winter	Worsening
ALAG	Alagnak Wild River and Preserve	Alaska	WIPT	Willow Ptarmigan	8.5	Summer	Extirpation
ALAG	Alagnak Wild River and Preserve	Alaska	WIPT	Willow Ptarmigan	8.5	Winter	Worsening
ALAG	Alagnak Wild River and Preserve	Alaska	WIPH	Wilson's Phalarope	2.6	Summer	Extirpation
ALAG	Alagnak Wild River and Preserve	Alaska	WIPH	Wilson's Phalarope	8.5	Summer	Extirpation
ALAG	Alagnak Wild River and Preserve	Alaska	WISN	Wilson's Snipe	2.6	Summer	Worsening
ALAG	Alagnak Wild River and Preserve	Alaska	WISN	Wilson's Snipe	8.5	Summer	Worsening
ALAG	Alagnak Wild River and Preserve	Alaska	WISN	Wilson's Snipe	8.5	Winter	Colonization
ALAG	Alagnak Wild River and Preserve	Alaska	WIWA	Wilson's Warbler	2.6	Summer	Worsening
ALAG	Alagnak Wild River and Preserve	Alaska	WIWA	Wilson's Warbler	8.5	Summer	Worsening
ALAG	Alagnak Wild River and Preserve	Alaska	YBFL	Yellow-bellied Flycatcher	2.6	Summer	Colonization
ALAG	Alagnak Wild River and Preserve	Alaska	YBFL	Yellow-bellied Flycatcher	8.5	Summer	Colonization
ALAG	Alagnak Wild River and Preserve	Alaska	YRWA	Yellow-rumped Warbler	2.6	Summer	Worsening
ALAG	Alagnak Wild River and Preserve	Alaska	YRWA	Yellow-rumped Warbler	8.5	Summer	Worsening
ALAG	Alagnak Wild River and Preserve	Alaska	YEWA	Yellow Warbler	2.6	Summer	Improving
ALAG	Alagnak Wild River and Preserve	Alaska	YEWA	Yellow Warbler	8.5	Summer	Improving
ALFL	Alibates Flint Quarries National Monument	Intermountain	ABTO	Abert's Towhee	2.6	Winter	Stable
ALFL	Alibates Flint Quarries National Monument	Intermountain	ABTO	Abert's Towhee	8.5	Summer	Colonization
ALFL	Alibates Flint Quarries National Monument	Intermountain	ABTO	Abert's Towhee	8.5	Winter	Improving
ALFL	Alibates Flint Quarries National Monument	Intermountain	ALOR	Altamira Oriole	8.5	Winter	Colonization
ALFL	Alibates Flint Quarries National Monument	Intermountain	AMAV	American Avocet	8.5	Winter	Colonization
ALFL	Alibates Flint Quarries National Monument	Intermountain	AMCO	American Coot	2.6	Winter	Improving
ALFL	Alibates Flint Quarries National Monument	Intermountain	AMCO	American Coot	8.5	Winter	Improving
ALFL	Alibates Flint Quarries National Monument	Intermountain	AMCR	American Crow	2.6	Winter	Stable
ALFL	Alibates Flint Quarries National Monument	Intermountain	AMCR	American Crow	8.5	Winter	Extirpation
ALFL	Alibates Flint Quarries National Monument	Intermountain	AMGO	American Goldfinch	2.6	Winter	Stable
ALFL	Alibates Flint Quarries National Monument	Intermountain	AMGO	American Goldfinch	8.5	Winter	Extirpation
ALFL	Alibates Flint Quarries National Monument	Intermountain	AMKE	American Kestrel	2.6	Winter	Stable
ALFL	Alibates Flint Quarries National Monument	Intermountain	AMKE	American Kestrel	8.5	Winter	Worsening
ALFL	Alibates Flint Quarries National Monument	Intermountain	AMPI	American Pipit	2.6	Winter	Improving
ALFL	Alibates Flint Quarries National Monument	Intermountain	AMPI	American Pipit	8.5	Winter	Improving
ALFL	Alibates Flint Quarries National Monument	Intermountain	AMRO	American Robin	2.6	Winter	Stable
ALFL	Alibates Flint Quarries National Monument	Intermountain	AMRO	American Robin	8.5	Winter	Extirpation
ALFL	Alibates Flint Quarries National Monument	Intermountain	ATSP	American Tree Sparrow	2.6	Winter	Worsening
ALFL	Alibates Flint Quarries National Monument	Intermountain	ATSP	American Tree Sparrow	8.5	Winter	Extirpation
ALFL	Alibates Flint Quarries National Monument	Intermountain	AWPE	American White Pelican	2.6	Winter	Improving
ALFL	Alibates Flint Quarries National Monument	Intermountain	AWPE	American White Pelican	8.5	Winter	Improving
ALFL	Alibates Flint Quarries National Monument	Intermountain	AMWI	American Wigeon	2.6	Winter	Improving
ALFL	Alibates Flint Quarries National Monument	Intermountain	AMWI	American Wigeon	8.5	Winter	Improving
ALFL	Alibates Flint Quarries National Monument	Intermountain	ANHI	Anhinga	8.5	Summer	Colonization
ALFL	Alibates Flint Quarries National Monument	Intermountain	ATFL	Ash-throated Flycatcher	2.6	Summer	Stable
ALFL	Alibates Flint Quarries National Monument	Intermountain	ATFL	Ash-throated Flycatcher	8.5	Summer	Improving
ALFL	Alibates Flint Quarries National Monument	Intermountain	AUOR	Audubon's Oriole	8.5	Winter	Colonization
ALFL	Alibates Flint Quarries National Monument	Intermountain	BACS	Bachman's Sparrow	8.5	Summer	Colonization
ALFL	Alibates Flint Quarries National Monument	Intermountain	BANO	Barn Owl	2.6	Winter	Stable
ALFL	Alibates Flint Quarries National Monument	Intermountain	BANO	Barn Owl	8.5	Winter	Stable
ALFL	Alibates Flint Quarries National Monument	Intermountain	BARS	Barn Swallow	2.6	Summer	Stable
ALFL	Alibates Flint Quarries National Monument	Intermountain	BARS	Barn Swallow	8.5	Summer	Worsening
ALFL	Alibates Flint Quarries National Monument	Intermountain	BEVI	Bell's Vireo	2.6	Summer	Stable
ALFL	Alibates Flint Quarries National Monument	Intermountain	BEVI	Bell's Vireo	8.5	Summer	Stable
ALFL	Alibates Flint Quarries National Monument	Intermountain	BEKI	Belted Kingfisher	2.6	Winter	Improving
ALFL	Alibates Flint Quarries National Monument	Intermountain	BEKI	Belted Kingfisher	8.5	Winter	Stable
ALFL	Alibates Flint Quarries National Monument	Intermountain	BETH	Bendire's Thrasher	2.6	Winter	Colonization
ALFL	Alibates Flint Quarries National Monument	Intermountain	BETH	Bendire's Thrasher	8.5	Winter	Colonization
ALFL	Alibates Flint Quarries National Monument	Intermountain	BEWR	Bewick's Wren	2.6	Summer	Stable
ALFL	Alibates Flint Quarries National Monument	Intermountain	BEWR	Bewick's Wren	2.6	Winter	Stable
ALFL	Alibates Flint Quarries National Monument	Intermountain	BEWR	Bewick's Wren	8.5	Summer	Improving
ALFL	Alibates Flint Quarries National Monument	Intermountain	BEWR	Bewick's Wren	8.5	Winter	Stable
ALFL	Alibates Flint Quarries National Monument	Intermountain	BBWD	Black-bellied Whistling-Duck	8.5	Summer	Colonization
ALFL	Alibates Flint Quarries National Monument	Intermountain	BCHU	Black-chinned Hummingbird	2.6	Summer	Stable
ALFL	Alibates Flint Quarries National Monument	Intermountain	BCHU	Black-chinned Hummingbird	8.5	Summer	Improving
ALFL	Alibates Flint Quarries National Monument	Intermountain	BCTI	Black-crested Titmouse	2.6	Summer	Colonization
ALFL	Alibates Flint Quarries National Monument	Intermountain	BCTI	Black-crested Titmouse	8.5	Summer	Colonization
ALFL	Alibates Flint Quarries National Monument	Intermountain	BCNH	Black-crowned Night-Heron	2.6	Winter	Colonization
ALFL	Alibates Flint Quarries National Monument	Intermountain	BCNH	Black-crowned Night-Heron	8.5	Winter	Colonization
ALFL	Alibates Flint Quarries National Monument	Intermountain	BTGN	Black-tailed Gnatcatcher	8.5	Summer	Colonization
ALFL	Alibates Flint Quarries National Monument	Intermountain	BTGN	Black-tailed Gnatcatcher	8.5	Winter	Colonization
ALFL	Alibates Flint Quarries National Monument	Intermountain	BTYW	Black-throated Gray Warbler	8.5	Winter	Colonization
ALFL	Alibates Flint Quarries National Monument	Intermountain	BTSP	Black-throated Sparrow	8.5	Winter	Colonization
ALFL	Alibates Flint Quarries National Monument	Intermountain	BLPH	Black Phoebe	8.5	Winter	Colonization
ALFL	Alibates Flint Quarries National Monument	Intermountain	BLVU	Black Vulture	8.5	Summer	Colonization
ALFL	Alibates Flint Quarries National Monument	Intermountain	BGGN	Blue-gray Gnatcatcher	2.6	Winter	Colonization
ALFL	Alibates Flint Quarries National Monument	Intermountain	BGGN	Blue-gray Gnatcatcher	8.5	Winter	Colonization
ALFL	Alibates Flint Quarries National Monument	Intermountain	BWTE	Blue-winged Teal	2.6	Summer	Worsening
ALFL	Alibates Flint Quarries National Monument	Intermountain	BWTE	Blue-winged Teal	2.6	Winter	Improving
ALFL	Alibates Flint Quarries National Monument	Intermountain	BWTE	Blue-winged Teal	8.5	Summer	Stable
ALFL	Alibates Flint Quarries National Monument	Intermountain	BWTE	Blue-winged Teal	8.5	Winter	Improving
ALFL	Alibates Flint Quarries National Monument	Intermountain	BLGR	Blue Grosbeak	2.6	Summer	Improving
ALFL	Alibates Flint Quarries National Monument	Intermountain	BLGR	Blue Grosbeak	8.5	Summer	Improving
ALFL	Alibates Flint Quarries National Monument	Intermountain	BLJA	Blue Jay	2.6	Winter	Improving
ALFL	Alibates Flint Quarries National Monument	Intermountain	BLJA	Blue Jay	8.5	Winter	Stable
ALFL	Alibates Flint Quarries National Monument	Intermountain	BOGU	Bonaparte's Gull	2.6	Winter	Colonization
ALFL	Alibates Flint Quarries National Monument	Intermountain	BOGU	Bonaparte's Gull	8.5	Winter	Colonization
ALFL	Alibates Flint Quarries National Monument	Intermountain	BRBL	Brewer's Blackbird	2.6	Winter	Improving
ALFL	Alibates Flint Quarries National Monument	Intermountain	BRBL	Brewer's Blackbird	8.5	Winter	Stable
ALFL	Alibates Flint Quarries National Monument	Intermountain	BRSP	Brewer's Sparrow	2.6	Winter	Improving
ALFL	Alibates Flint Quarries National Monument	Intermountain	BRSP	Brewer's Sparrow	8.5	Winter	Improving
ALFL	Alibates Flint Quarries National Monument	Intermountain	BROC	Bronzed Cowbird	2.6	Winter	Colonization
ALFL	Alibates Flint Quarries National Monument	Intermountain	BROC	Bronzed Cowbird	8.5	Summer	Colonization
ALFL	Alibates Flint Quarries National Monument	Intermountain	BROC	Bronzed Cowbird	8.5	Winter	Colonization
ALFL	Alibates Flint Quarries National Monument	Intermountain	BCFL	Brown-crested Flycatcher	2.6	Summer	Colonization
ALFL	Alibates Flint Quarries National Monument	Intermountain	BCFL	Brown-crested Flycatcher	8.5	Summer	Colonization
ALFL	Alibates Flint Quarries National Monument	Intermountain	BHCO	Brown-headed Cowbird	2.6	Winter	Improving
ALFL	Alibates Flint Quarries National Monument	Intermountain	BHCO	Brown-headed Cowbird	8.5	Winter	Stable
ALFL	Alibates Flint Quarries National Monument	Intermountain	BRTH	Brown Thrasher	2.6	Winter	Improving
ALFL	Alibates Flint Quarries National Monument	Intermountain	BRTH	Brown Thrasher	8.5	Winter	Stable
ALFL	Alibates Flint Quarries National Monument	Intermountain	BUFF	Bufflehead	2.6	Winter	Improving
ALFL	Alibates Flint Quarries National Monument	Intermountain	BUFF	Bufflehead	8.5	Winter	Improving
ALFL	Alibates Flint Quarries National Monument	Intermountain	BUOR	Bullock's Oriole	2.6	Summer	Improving
ALFL	Alibates Flint Quarries National Monument	Intermountain	BUOR	Bullock's Oriole	8.5	Summer	Improving
ALFL	Alibates Flint Quarries National Monument	Intermountain	BUOW	Burrowing Owl	2.6	Summer	Stable
ALFL	Alibates Flint Quarries National Monument	Intermountain	BUOW	Burrowing Owl	2.6	Winter	Improving
ALFL	Alibates Flint Quarries National Monument	Intermountain	BUOW	Burrowing Owl	8.5	Summer	Stable
ALFL	Alibates Flint Quarries National Monument	Intermountain	BUOW	Burrowing Owl	8.5	Winter	Improving
ALFL	Alibates Flint Quarries National Monument	Intermountain	BUSH	Bushtit	2.6	Winter	Improving
ALFL	Alibates Flint Quarries National Monument	Intermountain	BUSH	Bushtit	8.5	Winter	Stable
ALFL	Alibates Flint Quarries National Monument	Intermountain	CACW	Cactus Wren	2.6	Summer	Stable
ALFL	Alibates Flint Quarries National Monument	Intermountain	CACW	Cactus Wren	8.5	Summer	Improving
ALFL	Alibates Flint Quarries National Monument	Intermountain	CACW	Cactus Wren	8.5	Winter	Colonization
ALFL	Alibates Flint Quarries National Monument	Intermountain	CAGU	California Gull	2.6	Winter	Stable
ALFL	Alibates Flint Quarries National Monument	Intermountain	CAGU	California Gull	8.5	Winter	Stable
ALFL	Alibates Flint Quarries National Monument	Intermountain	CANV	Canvasback	2.6	Winter	Improving
ALFL	Alibates Flint Quarries National Monument	Intermountain	CANV	Canvasback	8.5	Winter	Improving
ALFL	Alibates Flint Quarries National Monument	Intermountain	CANT	Canyon Towhee	2.6	Winter	Stable
ALFL	Alibates Flint Quarries National Monument	Intermountain	CANT	Canyon Towhee	8.5	Summer	Colonization
ALFL	Alibates Flint Quarries National Monument	Intermountain	CANT	Canyon Towhee	8.5	Winter	Stable
ALFL	Alibates Flint Quarries National Monument	Intermountain	CANW	Canyon Wren	2.6	Winter	Worsening
ALFL	Alibates Flint Quarries National Monument	Intermountain	CANW	Canyon Wren	8.5	Winter	Worsening
ALFL	Alibates Flint Quarries National Monument	Intermountain	CACH	Carolina Chickadee	2.6	Summer	Colonization
ALFL	Alibates Flint Quarries National Monument	Intermountain	CACH	Carolina Chickadee	2.6	Winter	Improving
ALFL	Alibates Flint Quarries National Monument	Intermountain	CACH	Carolina Chickadee	8.5	Winter	Improving
ALFL	Alibates Flint Quarries National Monument	Intermountain	CARW	Carolina Wren	2.6	Winter	Colonization
ALFL	Alibates Flint Quarries National Monument	Intermountain	CARW	Carolina Wren	8.5	Winter	Colonization
ALFL	Alibates Flint Quarries National Monument	Intermountain	CAFI	Cassin's Finch	2.6	Winter	Improving
ALFL	Alibates Flint Quarries National Monument	Intermountain	CAFI	Cassin's Finch	8.5	Winter	Improving
ALFL	Alibates Flint Quarries National Monument	Intermountain	CAKI	Cassin's Kingbird	8.5	Summer	Colonization
ALFL	Alibates Flint Quarries National Monument	Intermountain	CASP	Cassin's Sparrow	2.6	Summer	Stable
ALFL	Alibates Flint Quarries National Monument	Intermountain	CASP	Cassin's Sparrow	2.6	Winter	Improving
ALFL	Alibates Flint Quarries National Monument	Intermountain	CASP	Cassin's Sparrow	8.5	Summer	Worsening
ALFL	Alibates Flint Quarries National Monument	Intermountain	CASP	Cassin's Sparrow	8.5	Winter	Improving
ALFL	Alibates Flint Quarries National Monument	Intermountain	CAEG	Cattle Egret	2.6	Summer	Improving
ALFL	Alibates Flint Quarries National Monument	Intermountain	CAEG	Cattle Egret	8.5	Summer	Stable
ALFL	Alibates Flint Quarries National Monument	Intermountain	CASW	Cave Swallow	2.6	Summer	Colonization
ALFL	Alibates Flint Quarries National Monument	Intermountain	CASW	Cave Swallow	8.5	Summer	Colonization
ALFL	Alibates Flint Quarries National Monument	Intermountain	CEDW	Cedar Waxwing	2.6	Winter	Extirpation
ALFL	Alibates Flint Quarries National Monument	Intermountain	CEDW	Cedar Waxwing	8.5	Winter	Extirpation
ALFL	Alibates Flint Quarries National Monument	Intermountain	CCLO	Chestnut-collared Longspur	2.6	Summer	Stable
ALFL	Alibates Flint Quarries National Monument	Intermountain	CCLO	Chestnut-collared Longspur	2.6	Winter	Improving
ALFL	Alibates Flint Quarries National Monument	Intermountain	CCLO	Chestnut-collared Longspur	8.5	Summer	Stable
ALFL	Alibates Flint Quarries National Monument	Intermountain	CCLO	Chestnut-collared Longspur	8.5	Winter	Stable
ALFL	Alibates Flint Quarries National Monument	Intermountain	CHRA	Chihuahuan Raven	2.6	Summer	Improving
ALFL	Alibates Flint Quarries National Monument	Intermountain	CHRA	Chihuahuan Raven	2.6	Winter	Improving
ALFL	Alibates Flint Quarries National Monument	Intermountain	CHRA	Chihuahuan Raven	8.5	Summer	Improving
ALFL	Alibates Flint Quarries National Monument	Intermountain	CHRA	Chihuahuan Raven	8.5	Winter	Stable
ALFL	Alibates Flint Quarries National Monument	Intermountain	CHSW	Chimney Swift	2.6	Summer	Colonization
ALFL	Alibates Flint Quarries National Monument	Intermountain	CHSW	Chimney Swift	8.5	Summer	Colonization
ALFL	Alibates Flint Quarries National Monument	Intermountain	CHSP	Chipping Sparrow	2.6	Winter	Colonization
ALFL	Alibates Flint Quarries National Monument	Intermountain	CHSP	Chipping Sparrow	8.5	Winter	Colonization
ALFL	Alibates Flint Quarries National Monument	Intermountain	CWWI	Chuck-will's-widow	2.6	Summer	Stable
ALFL	Alibates Flint Quarries National Monument	Intermountain	CWWI	Chuck-will's-widow	8.5	Summer	Stable
ALFL	Alibates Flint Quarries National Monument	Intermountain	CITE	Cinnamon Teal	8.5	Winter	Colonization
ALFL	Alibates Flint Quarries National Monument	Intermountain	CLGR	Clark's Grebe	2.6	Winter	Colonization
ALFL	Alibates Flint Quarries National Monument	Intermountain	CLGR	Clark's Grebe	8.5	Winter	Colonization
ALFL	Alibates Flint Quarries National Monument	Intermountain	CLSW	Cliff Swallow	2.6	Summer	Improving
ALFL	Alibates Flint Quarries National Monument	Intermountain	CLSW	Cliff Swallow	8.5	Summer	Improving
ALFL	Alibates Flint Quarries National Monument	Intermountain	COGA	Common Gallinule	2.6	Winter	Colonization
ALFL	Alibates Flint Quarries National Monument	Intermountain	COGA	Common Gallinule	8.5	Winter	Colonization
ALFL	Alibates Flint Quarries National Monument	Intermountain	COGO	Common Goldeneye	2.6	Winter	Improving
ALFL	Alibates Flint Quarries National Monument	Intermountain	COGO	Common Goldeneye	8.5	Winter	Stable
ALFL	Alibates Flint Quarries National Monument	Intermountain	COGR	Common Grackle	2.6	Summer	Improving
ALFL	Alibates Flint Quarries National Monument	Intermountain	COGR	Common Grackle	2.6	Winter	Improving
ALFL	Alibates Flint Quarries National Monument	Intermountain	COGR	Common Grackle	8.5	Summer	Improving
ALFL	Alibates Flint Quarries National Monument	Intermountain	COGR	Common Grackle	8.5	Winter	Improving
ALFL	Alibates Flint Quarries National Monument	Intermountain	COGD	Common Ground-Dove	8.5	Summer	Colonization
ALFL	Alibates Flint Quarries National Monument	Intermountain	COME	Common Merganser	2.6	Winter	Improving
ALFL	Alibates Flint Quarries National Monument	Intermountain	COME	Common Merganser	8.5	Winter	Stable
ALFL	Alibates Flint Quarries National Monument	Intermountain	CONI	Common Nighthawk	2.6	Summer	Improving
ALFL	Alibates Flint Quarries National Monument	Intermountain	CONI	Common Nighthawk	8.5	Summer	Stable
ALFL	Alibates Flint Quarries National Monument	Intermountain	COPA	Common Pauraque	8.5	Winter	Colonization
ALFL	Alibates Flint Quarries National Monument	Intermountain	COYE	Common Yellowthroat	8.5	Winter	Colonization
ALFL	Alibates Flint Quarries National Monument	Intermountain	COHA	Cooper's Hawk	2.6	Winter	Stable
ALFL	Alibates Flint Quarries National Monument	Intermountain	COHA	Cooper's Hawk	8.5	Winter	Stable
ALFL	Alibates Flint Quarries National Monument	Intermountain	COFL	Cordilleran Flycatcher	2.6	Summer	Improving
ALFL	Alibates Flint Quarries National Monument	Intermountain	COFL	Cordilleran Flycatcher	8.5	Summer	Improving
ALFL	Alibates Flint Quarries National Monument	Intermountain	CRCA	Crested Caracara	8.5	Winter	Colonization
ALFL	Alibates Flint Quarries National Monument	Intermountain	CRTH	Crissal Thrasher	8.5	Summer	Colonization
ALFL	Alibates Flint Quarries National Monument	Intermountain	CRTH	Crissal Thrasher	8.5	Winter	Colonization
ALFL	Alibates Flint Quarries National Monument	Intermountain	CBTH	Curve-billed Thrasher	2.6	Summer	Stable
ALFL	Alibates Flint Quarries National Monument	Intermountain	CBTH	Curve-billed Thrasher	2.6	Winter	Stable
ALFL	Alibates Flint Quarries National Monument	Intermountain	CBTH	Curve-billed Thrasher	8.5	Summer	Improving
ALFL	Alibates Flint Quarries National Monument	Intermountain	CBTH	Curve-billed Thrasher	8.5	Winter	Stable
ALFL	Alibates Flint Quarries National Monument	Intermountain	DEJU	Dark-eyed Junco	2.6	Winter	Worsening
ALFL	Alibates Flint Quarries National Monument	Intermountain	DEJU	Dark-eyed Junco	8.5	Winter	Extirpation
ALFL	Alibates Flint Quarries National Monument	Intermountain	DICK	Dickcissel	2.6	Summer	Stable
ALFL	Alibates Flint Quarries National Monument	Intermountain	DICK	Dickcissel	8.5	Summer	Stable
ALFL	Alibates Flint Quarries National Monument	Intermountain	DCCO	Double-crested Cormorant	2.6	Winter	Colonization
ALFL	Alibates Flint Quarries National Monument	Intermountain	DUFL	Dusky Flycatcher	2.6	Summer	Colonization
ALFL	Alibates Flint Quarries National Monument	Intermountain	DUFL	Dusky Flycatcher	8.5	Summer	Colonization
ALFL	Alibates Flint Quarries National Monument	Intermountain	EAGR	Eared Grebe	2.6	Winter	Improving
ALFL	Alibates Flint Quarries National Monument	Intermountain	EAGR	Eared Grebe	8.5	Winter	Improving
ALFL	Alibates Flint Quarries National Monument	Intermountain	EABL	Eastern Bluebird	2.6	Winter	Stable
ALFL	Alibates Flint Quarries National Monument	Intermountain	EABL	Eastern Bluebird	8.5	Winter	Worsening
ALFL	Alibates Flint Quarries National Monument	Intermountain	EAME	Eastern Meadowlark	2.6	Summer	Improving
ALFL	Alibates Flint Quarries National Monument	Intermountain	EAME	Eastern Meadowlark	2.6	Winter	Stable
ALFL	Alibates Flint Quarries National Monument	Intermountain	EAME	Eastern Meadowlark	8.5	Summer	Stable
ALFL	Alibates Flint Quarries National Monument	Intermountain	EAME	Eastern Meadowlark	8.5	Winter	Stable
ALFL	Alibates Flint Quarries National Monument	Intermountain	EAPH	Eastern Phoebe	2.6	Winter	Colonization
ALFL	Alibates Flint Quarries National Monument	Intermountain	EAPH	Eastern Phoebe	8.5	Summer	Colonization
ALFL	Alibates Flint Quarries National Monument	Intermountain	EAPH	Eastern Phoebe	8.5	Winter	Colonization
ALFL	Alibates Flint Quarries National Monument	Intermountain	EASO	Eastern Screech-Owl	2.6	Winter	Stable
ALFL	Alibates Flint Quarries National Monument	Intermountain	EASO	Eastern Screech-Owl	8.5	Winter	Stable
ALFL	Alibates Flint Quarries National Monument	Intermountain	EUCD	Eurasian Collared-Dove	2.6	Winter	Colonization
ALFL	Alibates Flint Quarries National Monument	Intermountain	EUCD	Eurasian Collared-Dove	8.5	Winter	Colonization
ALFL	Alibates Flint Quarries National Monument	Intermountain	EUST	European Starling	2.6	Winter	Stable
ALFL	Alibates Flint Quarries National Monument	Intermountain	EUST	European Starling	8.5	Winter	Stable
ALFL	Alibates Flint Quarries National Monument	Intermountain	FEHA	Ferruginous Hawk	2.6	Summer	Stable
ALFL	Alibates Flint Quarries National Monument	Intermountain	FEHA	Ferruginous Hawk	2.6	Winter	Improving
ALFL	Alibates Flint Quarries National Monument	Intermountain	FEHA	Ferruginous Hawk	8.5	Summer	Stable
ALFL	Alibates Flint Quarries National Monument	Intermountain	FEHA	Ferruginous Hawk	8.5	Winter	Worsening
ALFL	Alibates Flint Quarries National Monument	Intermountain	FISP	Field Sparrow	2.6	Winter	Improving
ALFL	Alibates Flint Quarries National Monument	Intermountain	FISP	Field Sparrow	8.5	Winter	Stable
ALFL	Alibates Flint Quarries National Monument	Intermountain	FOTE	Forster's Tern	8.5	Winter	Colonization
ALFL	Alibates Flint Quarries National Monument	Intermountain	FOSP	Fox Sparrow	2.6	Winter	Stable
ALFL	Alibates Flint Quarries National Monument	Intermountain	FOSP	Fox Sparrow	8.5	Winter	Stable
ALFL	Alibates Flint Quarries National Monument	Intermountain	GADW	Gadwall	2.6	Winter	Improving
ALFL	Alibates Flint Quarries National Monument	Intermountain	GADW	Gadwall	8.5	Winter	Stable
ALFL	Alibates Flint Quarries National Monument	Intermountain	GAQU	Gambel's Quail	2.6	Winter	Stable
ALFL	Alibates Flint Quarries National Monument	Intermountain	GAQU	Gambel's Quail	8.5	Winter	Improving
ALFL	Alibates Flint Quarries National Monument	Intermountain	GIWO	Gila Woodpecker	8.5	Summer	Colonization
ALFL	Alibates Flint Quarries National Monument	Intermountain	GIFL	Gilded Flicker	8.5	Summer	Colonization
ALFL	Alibates Flint Quarries National Monument	Intermountain	GCKI	Golden-crowned Kinglet	2.6	Winter	Stable
ALFL	Alibates Flint Quarries National Monument	Intermountain	GCKI	Golden-crowned Kinglet	8.5	Winter	Extirpation
ALFL	Alibates Flint Quarries National Monument	Intermountain	GFWO	Golden-fronted Woodpecker	2.6	Summer	Colonization
ALFL	Alibates Flint Quarries National Monument	Intermountain	GFWO	Golden-fronted Woodpecker	2.6	Winter	Stable
ALFL	Alibates Flint Quarries National Monument	Intermountain	GFWO	Golden-fronted Woodpecker	8.5	Summer	Colonization
ALFL	Alibates Flint Quarries National Monument	Intermountain	GFWO	Golden-fronted Woodpecker	8.5	Winter	Stable
ALFL	Alibates Flint Quarries National Monument	Intermountain	GOEA	Golden Eagle	2.6	Winter	Worsening
ALFL	Alibates Flint Quarries National Monument	Intermountain	GOEA	Golden Eagle	8.5	Winter	Worsening
ALFL	Alibates Flint Quarries National Monument	Intermountain	GRSP	Grasshopper Sparrow	2.6	Summer	Worsening
ALFL	Alibates Flint Quarries National Monument	Intermountain	GRSP	Grasshopper Sparrow	8.5	Summer	Worsening
ALFL	Alibates Flint Quarries National Monument	Intermountain	GRSP	Grasshopper Sparrow	8.5	Winter	Colonization
ALFL	Alibates Flint Quarries National Monument	Intermountain	GTGR	Great-tailed Grackle	2.6	Summer	Improving
ALFL	Alibates Flint Quarries National Monument	Intermountain	GTGR	Great-tailed Grackle	2.6	Winter	Improving
ALFL	Alibates Flint Quarries National Monument	Intermountain	GTGR	Great-tailed Grackle	8.5	Summer	Stable
ALFL	Alibates Flint Quarries National Monument	Intermountain	GTGR	Great-tailed Grackle	8.5	Winter	Improving
ALFL	Alibates Flint Quarries National Monument	Intermountain	GBHE	Great Blue Heron	2.6	Winter	Improving
ALFL	Alibates Flint Quarries National Monument	Intermountain	GBHE	Great Blue Heron	8.5	Winter	Improving
ALFL	Alibates Flint Quarries National Monument	Intermountain	GREG	Great Egret	2.6	Winter	Colonization
ALFL	Alibates Flint Quarries National Monument	Intermountain	GREG	Great Egret	8.5	Winter	Colonization
ALFL	Alibates Flint Quarries National Monument	Intermountain	GHOW	Great Horned Owl	2.6	Winter	Stable
ALFL	Alibates Flint Quarries National Monument	Intermountain	GHOW	Great Horned Owl	8.5	Winter	Worsening
ALFL	Alibates Flint Quarries National Monument	Intermountain	GKIS	Great Kiskadee	8.5	Summer	Colonization
ALFL	Alibates Flint Quarries National Monument	Intermountain	GRRO	Greater Roadrunner	2.6	Summer	Improving
ALFL	Alibates Flint Quarries National Monument	Intermountain	GRRO	Greater Roadrunner	2.6	Winter	Improving
ALFL	Alibates Flint Quarries National Monument	Intermountain	GRRO	Greater Roadrunner	8.5	Summer	Improving
ALFL	Alibates Flint Quarries National Monument	Intermountain	GRRO	Greater Roadrunner	8.5	Winter	Improving
ALFL	Alibates Flint Quarries National Monument	Intermountain	GRYE	Greater Yellowlegs	2.6	Winter	Colonization
ALFL	Alibates Flint Quarries National Monument	Intermountain	GRYE	Greater Yellowlegs	8.5	Winter	Colonization
ALFL	Alibates Flint Quarries National Monument	Intermountain	GTTO	Green-tailed Towhee	8.5	Winter	Colonization
ALFL	Alibates Flint Quarries National Monument	Intermountain	GWTE	Green-winged Teal	2.6	Winter	Improving
ALFL	Alibates Flint Quarries National Monument	Intermountain	GWTE	Green-winged Teal	8.5	Winter	Improving
ALFL	Alibates Flint Quarries National Monument	Intermountain	GBAN	Groove-billed Ani	2.6	Winter	Colonization
ALFL	Alibates Flint Quarries National Monument	Intermountain	GBTE	Gull-billed Tern	2.6	Winter	Colonization
ALFL	Alibates Flint Quarries National Monument	Intermountain	HASH	Harris's Hawk	2.6	Winter	Colonization
ALFL	Alibates Flint Quarries National Monument	Intermountain	HASH	Harris's Hawk	8.5	Summer	Colonization
ALFL	Alibates Flint Quarries National Monument	Intermountain	HASH	Harris's Hawk	8.5	Winter	Colonization
ALFL	Alibates Flint Quarries National Monument	Intermountain	HASP	Harris's Sparrow	2.6	Winter	Improving
ALFL	Alibates Flint Quarries National Monument	Intermountain	HASP	Harris's Sparrow	8.5	Winter	Stable
ALFL	Alibates Flint Quarries National Monument	Intermountain	HESP	Henslow's Sparrow	2.6	Winter	Colonization
ALFL	Alibates Flint Quarries National Monument	Intermountain	HESP	Henslow's Sparrow	8.5	Winter	Colonization
[truncated: 132,666 more rows]
