# Supplementary material for: Projected avifaunal responses to climate change across the U.S. National Park System
Source: PLoS One. 2018 Mar 21;13(3):e0190557. doi: 10.1371/journal.pone.0190557 (PMC5862404; doi:10.1371/journal.pone.0190557)
Supplement: S3 Table — Means ± 1 SE of the number of species potentially colonizing (No. Col.) and potentially being extirpated (No. Ext.) are shown. Asterisks and signs indicate regions where the mean number of potential colonizations or extirpations in a park is significantly higher (*+) or lower (*-) than the mean across all parks. Colonizations exceeded or were not statistically different from extirpations across regions and emissions pathways. The mean proportions of colonizations and extirpations are shown in Table 2. (XLSX) [file pone.0190557.s005.xlsx]

## Sheet: S3.Colonization and extirpation
S3. Potential colonizations and extirpations by NPS region, emissions pathway and season. Means ± 1 SE of the number of species potentially colonizing (No. Col.) and potentially being extirpated (No. Ext.) are shown. Asterisks and signs indicate regions where the mean number of potential colonizations or extirpations in a park is significantly higher (*+) or lower (*-) than the mean across all pa…
NPS Region	RCP	Season	No. Col.	No. Ext.
Across regions	8.5	Summer	22.5±0.4	17.4±0.6
Alaska	8.5	Summer	30.8±3.2*+	8.4±1.9*-
Intermountain	8.5	Summer	21±0.7*-	16.3±1
Midwest	8.5	Summer	24.3±1.2	25.1±2.3*+
National Capital	8.5	Summer	22.6±0.6	19.8±0.4*+
Northeast	8.5	Summer	23.4±0.7	20.1±1.3
Pacific West	8.5	Summer	20.9±1.4	17.8±1.1
Southeast	8.5	Summer	21.7±0.8	12.4±0.7*-
Across regions	8.5	Winter	42.1±0.7	10.3±0.3
Alaska	8.5	Winter	17.3±2.1*-	2.1±0.8*-
Intermountain	8.5	Winter	44.4±1.3	10.7±0.4
Midwest	8.5	Winter	46.8±1.4*+	10.9±0.8
National Capital	8.5	Winter	47.2±1.2*+	13.4±1.2*+
Northeast	8.5	Winter	42.6±1.6	10.5±0.8
Pacific West	8.5	Winter	36.5±1.9*-	10.6±0.7
Southeast	8.5	Winter	45.1±1.5	10.3±0.7
Across regions	2.6	Summer	14.4±0.3	11.8±0.4
Alaska	2.6	Summer	16.6±2.4	5.3±1.4*-
Intermountain	2.6	Summer	13.6±0.5	10.2±0.6
Midwest	2.6	Summer	15.6±1	17.8±1.6*+
National Capital	2.6	Summer	17.9±0.4*+	13.2±0.6*+
Northeast	2.6	Summer	15.4±0.8	14.1±1.1
Pacific West	2.6	Summer	14.2±1.1	12.2±0.9
Southeast	2.6	Summer	11.6±0.7*-	9.4±0.6*-
Across regions	2.6	Winter	25.2±0.5	7.2±0.3
Alaska	2.6	Winter	10.1±1.6*-	1.7±0.5*-
Intermountain	2.6	Winter	25.8±1	6.1±0.3
Midwest	2.6	Winter	27.2±1.1	7.2±0.7
National Capital	2.6	Winter	25.4±0.4	11.1±1.2*+
Northeast	2.6	Winter	27.1±1.5	8.1±0.7
Pacific West	2.6	Winter	23.2±1.2	8.6±0.7*+
Southeast	2.6	Winter	27.9±1.4	7.9±0.7
