# Supplementary material for: Projected avifaunal responses to climate change across the U.S. National Park System
Source: PLoS One. 2018 Mar 21;13(3):e0190557. doi: 10.1371/journal.pone.0190557 (PMC5862404; doi:10.1371/journal.pone.0190557)
Supplement: S4 Table — Results for all 274 parks by season and emissions pathway for park trend group (only calculated for RCP8.5, summer), Bray Curtis Turnover Index, current and future species richness (including introduced species), number of potential colonizations (No. Col.) and extirpations (No. Ext.), and number of potential colonizations (Introduced Col.) and extirpations (Introduced Ext.) accounted for by introduced species. (XLSX) [file pone.0190557.s006.xlsx]

## Sheet: S4. Park-specific projections
S4. Park-specific turnover, colonizations, and extirpations projections. Results for all 274 parks by season and emissions pathway for park trend group (only calculated for RCP8.5, summer), Bray Curtis Turnover Index, current and future species richness (including introduced species), number of potential colonizations (No. Col.) and extirpations (No. Ext.), and number of potential colonizations (…
Unit Code	Unit Name	NPS Region	Trend Group	RCP	Season	Turnover Index	Current Richness	Future Richness	No. Col.	Introduced Col.	No. Ext.	Introduced Ext.
ABLI	Abraham Lincoln Birthplace National Historical Park	Southeast	Intermediate change	2.6	Summer	0.125	78	80	11		9
ABLI	Abraham Lincoln Birthplace National Historical Park	Southeast	Intermediate change	2.6	Winter	0.126761	95	116	24	1	3
ABLI	Abraham Lincoln Birthplace National Historical Park	Southeast	Intermediate change	8.5	Summer	0.217391	78	81	19		16	1
ABLI	Abraham Lincoln Birthplace National Historical Park	Southeast	Intermediate change	8.5	Winter	0.192825	95	126	37	1	6
ACAD	Acadia National Park	Northeast	High turnover	2.6	Summer	0.352941	89	79	25		35
ACAD	Acadia National Park	Northeast	High turnover	2.6	Winter	0.40107	68	117	62	2	13	1
ACAD	Acadia National Park	Northeast	High turnover	8.5	Summer	0.435294	89	79	32		42
ACAD	Acadia National Park	Northeast	High turnover	8.5	Winter	0.463918	68	124	73	3	17	1
AGFO	Agate Fossil Beds National Monument	Midwest	High potential extirpation	2.6	Summer	0.207547	83	74	12		21	2
AGFO	Agate Fossil Beds National Monument	Midwest	High potential extirpation	2.6	Winter	0.20904	76	99	30		7	1
AGFO	Agate Fossil Beds National Monument	Midwest	High potential extirpation	8.5	Summer	0.298701	83	69	16		30	2
AGFO	Agate Fossil Beds National Monument	Midwest	High potential extirpation	8.5	Winter	0.302083	76	114	48		10	1
ALAG	Alagnak Wild River and Preserve	Alaska	High turnover	2.6	Summer	0.274725	86	94	29	1	21	1
ALAG	Alagnak Wild River and Preserve	Alaska	High turnover	2.6	Winter	0.172414	47	67	20
ALAG	Alagnak Wild River and Preserve	Alaska	High turnover	8.5	Summer	0.355191	86	95	37	1	28	1
ALAG	Alagnak Wild River and Preserve	Alaska	High turnover	8.5	Winter	0.307087	47	78	35	1	4
ALFL	Alibates Flint Quarries National Monument	Intermountain	High potential colonization	2.6	Summer	0.130435	60	76	17		1
ALFL	Alibates Flint Quarries National Monument	Intermountain	High potential colonization	2.6	Winter	0.136691	121	155	36	1	2
ALFL	Alibates Flint Quarries National Monument	Intermountain	High potential colonization	8.5	Summer	0.265823	60	96	39		3
ALFL	Alibates Flint Quarries National Monument	Intermountain	High potential colonization	8.5	Winter	0.240418	121	164	56	1	13	2
ALPO	Allegheny Portage Railroad National Historic Site	Northeast	High potential extirpation	2.6	Summer	0.223529	87	81	16		22
ALPO	Allegheny Portage Railroad National Historic Site	Northeast	High potential extirpation	2.6	Winter	0.329032	70	83	32	2	19
ALPO	Allegheny Portage Railroad National Historic Site	Northeast	High potential extirpation	8.5	Summer	0.28655	87	82	22		27	1
ALPO	Allegheny Portage Railroad National Historic Site	Northeast	High potential extirpation	8.5	Winter	0.345238	70	96	42		16	1
AMIS	Amistad National Recreation Area	Intermountain	Low change	2.6	Summer	0.0631579	93	95	7		5
AMIS	Amistad National Recreation Area	Intermountain	Low change	2.6	Winter	0.0692521	175	184	17	2	8	1
AMIS	Amistad National Recreation Area	Intermountain	Low change	8.5	Summer	0.107692	93	100	14		7
AMIS	Amistad National Recreation Area	Intermountain	Low change	8.5	Winter	0.13369	175	197	36	3	14
ANAC	Anacostia Park	National Capital	High turnover	2.6	Summer	0.195266	81	86	19		14
ANAC	Anacostia Park	National Capital	High turnover	2.6	Winter	0.171806	108	117	24	1	15	2
ANAC	Anacostia Park	National Capital	High turnover	8.5	Summer	0.261905	81	85	24		20
ANAC	Anacostia Park	National Capital	High turnover	8.5	Winter	0.264	108	140	49	1	17	1
ANIA	Aniakchak National Monument and Preserve	Alaska	High potential colonization	2.6	Summer	0.13369	84	101	21	1	4
ANIA	Aniakchak National Monument and Preserve	Alaska	High potential colonization	2.6	Winter	0.141026	68	86	20		2
ANIA	Aniakchak National Monument and Preserve	Alaska	High potential colonization	8.5	Summer	0.2	84	104	29	1	9
ANIA	Aniakchak National Monument and Preserve	Alaska	High potential colonization	8.5	Winter	0.132075	68	89	21
ANTI	Antietam National Battlefield	National Capital	High potential extirpation	2.6	Summer	0.164706	80	88	18		10	1
ANTI	Antietam National Battlefield	National Capital	High potential extirpation	2.6	Winter	0.154639	86	106	25		5	3
ANTI	Antietam National Battlefield	National Capital	High potential extirpation	8.5	Summer	0.226994	80	81	19		18	1
ANTI	Antietam National Battlefield	National Capital	High potential extirpation	8.5	Winter	0.219048	86	122	41	1	5	2
APIS	Apostle Islands National Lakeshore	Midwest	High turnover	2.6	Summer	0.283422	98	87	21		32
APIS	Apostle Islands National Lakeshore	Midwest	High turnover	2.6	Winter	0.326733	43	56	23	3	10
APIS	Apostle Islands National Lakeshore	Midwest	High turnover	8.5	Summer	0.471264	98	74	29		53	1
APIS	Apostle Islands National Lakeshore	Midwest	High turnover	8.5	Winter	0.513043	43	70	43	3	16
APPA	Appalachian National Scenic Trail	Northeast	High potential extirpation	2.6	Summer	0.18894	111	104	17		24	1
APPA	Appalachian National Scenic Trail	Northeast	High potential extirpation	2.6	Winter	0.271676	73	98	36		11	2
APPA	Appalachian National Scenic Trail	Northeast	High potential extirpation	8.5	Summer	0.314286	111	97	26		40
APPA	Appalachian National Scenic Trail	Northeast	High potential extirpation	8.5	Winter	0.403141	73	116	60		17	1
APCO	Appomattox Court House National Historical Park	Northeast	High potential colonization	2.6	Summer	0.141104	77	84	15		8
APCO	Appomattox Court House National Historical Park	Northeast	High potential colonization	2.6	Winter	0.106796	92	112	21	1	1	1
APCO	Appomattox Court House National Historical Park	Northeast	High potential colonization	8.5	Summer	0.197605	77	88	22		11
APCO	Appomattox Court House National Historical Park	Northeast	High potential colonization	8.5	Winter	0.217778	92	131	44	1	5	1
ARCH	Arches National Park	Intermountain	High potential colonization	2.6	Summer	0.138462	57	71	16		2
ARCH	Arches National Park	Intermountain	High potential colonization	2.6	Winter	0.117647	109	127	23		5	2
ARCH	Arches National Park	Intermountain	High potential colonization	8.5	Summer	0.212121	57	73	22		6
ARCH	Arches National Park	Intermountain	High potential colonization	8.5	Winter	0.236641	109	151	52	1	10	2
ARPO	Arkansas Post National Memorial	Midwest	High potential colonization	2.6	Summer	0.192771	79	85	19		13	2
ARPO	Arkansas Post National Memorial	Midwest	High potential colonization	2.6	Winter	0.204225	137	145	33		25	1
ARPO	Arkansas Post National Memorial	Midwest	High potential colonization	8.5	Summer	0.240223	79	98	31		12	1
ARPO	Arkansas Post National Memorial	Midwest	High potential colonization	8.5	Winter	0.268139	137	178	63	1	22	2
ASIS	Assateague Island National Seashore	Northeast	Low change	2.6	Summer	0.127907	84	86	12		10
ASIS	Assateague Island National Seashore	Northeast	Low change	2.6	Winter	0.142857	128	157	35	1	6	3
ASIS	Assateague Island National Seashore	Northeast	Low change	8.5	Summer	0.183908	84	88	18		14
ASIS	Assateague Island National Seashore	Northeast	Low change	8.5	Winter	0.18	128	170	48	1	6	2
AZRU	Aztec Ruins National Monument	Intermountain	Intermediate change	2.6	Summer	0.0967742	77	76	7		8
AZRU	Aztec Ruins National Monument	Intermountain	Intermediate change	2.6	Winter	0.132231	110	130	26		6	1
AZRU	Aztec Ruins National Monument	Intermountain	Intermediate change	8.5	Summer	0.231707	77	85	23		15
AZRU	Aztec Ruins National Monument	Intermountain	Intermediate change	8.5	Winter	0.214286	110	140	42		12	1
BADL	Badlands National Park	Midwest	High turnover	2.6	Summer	0.169231	67	61	8		14	2
BADL	Badlands National Park	Midwest	High turnover	2.6	Winter	0.156069	79	92	20		7	1
BADL	Badlands National Park	Midwest	High turnover	8.5	Summer	0.257143	67	71	20		16	2
BADL	Badlands National Park	Midwest	High turnover	8.5	Winter	0.299492	79	116	48		11	3
BAWA	Baltimore-Washington	National Capital	Intermediate change	2.6	Summer	0.162791	82	88	17		11
BAWA	Baltimore-Washington	National Capital	Intermediate change	2.6	Winter	0.173913	109	119	25	1	15	2
BAWA	Baltimore-Washington	National Capital	Intermediate change	8.5	Summer	0.22619	82	84	20		18
BAWA	Baltimore-Washington	National Capital	Intermediate change	8.5	Winter	0.253012	109	138	46	1	17	1
BAND	Bandelier National Monument	Intermountain	High potential extirpation	2.6	Summer	0.128205	98	95	11		14
BAND	Bandelier National Monument	Intermountain	High potential extirpation	2.6	Winter	0.148594	113	134	29	1	8
BAND	Bandelier National Monument	Intermountain	High potential extirpation	8.5	Summer	0.246231	98	99	25		24
BAND	Bandelier National Monument	Intermountain	High potential extirpation	8.5	Winter	0.266667	113	155	57	1	15
BEOL	Bent's Old Fort National Historic Site	Intermountain	High potential colonization	2.6	Summer	0.165354	57	68	16		5
BEOL	Bent's Old Fort National Historic Site	Intermountain	High potential colonization	2.6	Winter	0.0804598	122	137	18		3	1
BEOL	Bent's Old Fort National Historic Site	Intermountain	High potential colonization	8.5	Summer	0.263158	57	74	26		9
BEOL	Bent's Old Fort National Historic Site	Intermountain	High potential colonization	8.5	Winter	0.198606	122	163	49		8
BELA	Bering Land Bridge National Preserve	Alaska	High potential colonization	2.6	Summer	0.183099	58	82	25		1
BELA	Bering Land Bridge National Preserve	Alaska	High potential colonization	2.6	Winter	0.138889	30	40	10
BELA	Bering Land Bridge National Preserve	Alaska	High potential colonization	8.5	Summer	0.300613	58	103	47	1	2
BELA	Bering Land Bridge National Preserve	Alaska	High potential colonization	8.5	Winter	0.243902	30	50	20
BIBE	Big Bend National Park	Intermountain	Low change	2.6	Summer	0.0947368	88	100	15		3
BIBE	Big Bend National Park	Intermountain	Low change	2.6	Winter	0.0663265	188	202	20	1	6	1
BIBE	Big Bend National Park	Intermountain	Low change	8.5	Summer	0.128205	88	105	21		4
BIBE	Big Bend National Park	Intermountain	Low change	8.5	Winter	0.105651	188	217	36	1	7	1
BICY	Big Cypress National Preserve	Southeast	Low change	2.6	Summer	0.113772	79	86	13	1	6
BICY	Big Cypress National Preserve	Southeast	Low change	2.6	Winter	0.123967	166	195	37		8
BICY	Big Cypress National Preserve	Southeast	Low change	8.5	Summer	0.121387	79	92	17		4
BICY	Big Cypress National Preserve	Southeast	Low change	8.5	Winter	0.153439	166	210	51	1	7
BIHO	Big Hole National Battlefield	Intermountain	Low change	2.6	Summer	0.0954774	96	101	12		7
BIHO	Big Hole National Battlefield	Intermountain	Low change	2.6	Winter	0.142857	60	71	15		4
BIHO	Big Hole National Battlefield	Intermountain	Low change	8.5	Summer	0.132653	96	98	14	1	12
BIHO	Big Hole National Battlefield	Intermountain	Low change	8.5	Winter	0.194444	60	82	25	1	3
BISO	Big South Fork National River and Recreation Area	Southeast	Low change	2.6	Summer	0.119497	77	80	11		8
BISO	Big South Fork National River and Recreation Area	Southeast	Low change	2.6	Winter	0.0964467	89	106	18	1	1
BISO	Big South Fork National River and Recreation Area	Southeast	Low change	8.5	Summer	0.177215	77	79	15		13	1
BISO	Big South Fork National River and Recreation Area	Southeast	Low change	8.5	Winter	0.174757	89	115	31	1	5
BITH	Big Thicket National Preserve	Intermountain	High potential colonization	2.6	Summer	0.152709	93	108	23		8
BITH	Big Thicket National Preserve	Intermountain	High potential colonization	2.6	Winter	0.119593	188	203	31	1	16
BITH	Big Thicket National Preserve	Intermountain	High potential colonization	8.5	Summer	0.160976	93	110	25		8
BITH	Big Thicket National Preserve	Intermountain	High potential colonization	8.5	Winter	0.122195	188	211	36	1	13
BICA	Bighorn Canyon National Recreation Area	Intermountain	Intermediate change	2.6	Summer	0.139535	84	86	13		11
BICA	Bighorn Canyon National Recreation Area	Intermountain	Intermediate change	2.6	Winter	0.2	65	88	27	1	4
BICA	Bighorn Canyon National Recreation Area	Intermountain	Intermediate change	8.5	Summer	0.241379	84	88	23		19	1
BICA	Bighorn Canyon National Recreation Area	Intermountain	Intermediate change	8.5	Winter	0.337079	65	111	53	1	7
BISC	Biscayne National Park	Southeast	High potential colonization	2.6	Summer	0.114286	64	74	13		3
BISC	Biscayne National Park	Southeast	High potential colonization	2.6	Winter	0.12894	157	190	39		6
BISC	Biscayne National Park	Southeast	High potential colonization	8.5	Summer	0.167785	64	83	22	1	3
BISC	Biscayne National Park	Southeast	High potential colonization	8.5	Winter	0.144476	157	194	44		7
BLCA	Black Canyon of the Gunnison National Park	Intermountain	High potential extirpation	2.6	Summer	0.111111	105	100	9		14	1
BLCA	Black Canyon of the Gunnison National Park	Intermountain	High potential extirpation	2.6	Winter	0.191257	77	104	31	3	4	1
BLCA	Black Canyon of the Gunnison National Park	Intermountain	High potential extirpation	8.5	Summer	0.180488	105	98	15		22	1
BLCA	Black Canyon of the Gunnison National Park	Intermountain	High potential extirpation	8.5	Winter	0.313725	77	125	56	2	8	1
BLRI	Blue Ridge Parkway	Southeast	High potential colonization	2.6	Summer	0.10559	78	81	10		7	1
BLRI	Blue Ridge Parkway	Southeast	High potential colonization	2.6	Winter	0.0994152	80	89	13		4	1
BLRI	Blue Ridge Parkway	Southeast	High potential colonization	8.5	Summer	0.232558	78	92	27		13	1
BLRI	Blue Ridge Parkway	Southeast	High potential colonization	8.5	Winter	0.220513	80	113	38		5	1
BLUE	Bluestone National Scenic River	Northeast	Low change	2.6	Summer	0.125	82	76	7		13	1
BLUE	Bluestone National Scenic River	Northeast	Low change	2.6	Winter	0.128834	76	85	15		6	1
BLUE	Bluestone National Scenic River	Northeast	Low change	8.5	Summer	0.187879	82	81	15		16	1
BLUE	Bluestone National Scenic River	Northeast	Low change	8.5	Winter	0.206522	76	106	34		4	1
BOWA	Booker T. Washington National Monument	Northeast	Intermediate change	2.6	Summer	0.153374	76	85	17		8
BOWA	Booker T. Washington National Monument	Northeast	Intermediate change	2.6	Winter	0.132653	84	110	26
BOWA	Booker T. Washington National Monument	Northeast	Intermediate change	8.5	Summer	0.214724	76	85	22		13
BOWA	Booker T. Washington National Monument	Northeast	Intermediate change	8.5	Winter	0.226415	84	126	45	1	3
BOHA	Boston Harbor Islands National Recreation Area	Northeast	High potential colonization	2.6	Summer	0.142857	73	79	14		8
BOHA	Boston Harbor Islands National Recreation Area	Northeast	High potential colonization	2.6	Winter	0.134884	100	113	21	1	8	1
BOHA	Boston Harbor Islands National Recreation Area	Northeast	High potential colonization	8.5	Summer	0.234568	73	87	26		12	1
BOHA	Boston Harbor Islands National Recreation Area	Northeast	High potential colonization	8.5	Winter	0.208696	100	128	38		10	1
BRCA	Bryce Canyon National Park	Intermountain	High potential extirpation	2.6	Summer	0.13	98	100	14		12	1
BRCA	Bryce Canyon National Park	Intermountain	High potential extirpation	2.6	Winter	0.23445	87	120	41	2	8	2
BRCA	Bryce Canyon National Park	Intermountain	High potential extirpation	8.5	Summer	0.2	98	90	15		23	1
BRCA	Bryce Canyon National Park	Intermountain	High potential extirpation	8.5	Winter	0.302326	87	126	52	2	13	1
BUFF	Buffalo National River	Midwest	High turnover	2.6	Summer	0.146199	84	85	13		12	1
BUFF	Buffalo National River	Midwest	High turnover	2.6	Winter	0.193133	104	127	34	1	11	2
BUFF	Buffalo National River	Midwest	High turnover	8.5	Summer	0.270718	84	95	30		19	2
BUFF	Buffalo National River	Midwest	High turnover	8.5	Winter	0.291829	104	151	61	1	14	2
CABR	Cabrillo National Monument	Pacific West	Low change	2.6	Summer	0.0888031	124	133	16		7	2
CABR	Cabrillo National Monument	Pacific West	Low change	2.6	Winter	0.0709677	221	242	27	1	6	1
CABR	Cabrillo National Monument	Pacific West	Low change	8.5	Summer	0.0888031	124	133	16		7
CABR	Cabrillo National Monument	Pacific West	Low change	8.5	Winter	0.0989474	221	252	39	1	8	1
CANA	Canaveral National Seashore	Southeast	High potential colonization	2.6	Summer	0.1	76	82	11		5
CANA	Canaveral National Seashore	Southeast	High potential colonization	2.6	Winter	0.117207	194	205	29		18
CANA	Canaveral National Seashore	Southeast	High potential colonization	8.5	Summer	0.172414	76	96	25		5
CANA	Canaveral National Seashore	Southeast	High potential colonization	8.5	Winter	0.116049	194	209	31		16
CACH	Canyon de Chelly National Monument	Intermountain	High potential extirpation	2.6	Summer	0.15528	80	79	12		13
CACH	Canyon de Chelly National Monument	Intermountain	High potential extirpation	2.6	Winter	0.169643	99	123	31	1	7	2
CACH	Canyon de Chelly National Monument	Intermountain	High potential extirpation	8.5	Summer	0.2375	80	78	18		20
CACH	Canyon de Chelly National Monument	Intermountain	High potential extirpation	8.5	Winter	0.25	99	139	50	1	10	2
CANY	Canyonlands National Park	Intermountain	High potential colonization	2.6	Summer	0.2	63	75	20		8	1
CANY	Canyonlands National Park	Intermountain	High potential colonization	2.6	Winter	0.1	115	123	16		8	3
CANY	Canyonlands National Park	Intermountain	High potential colonization	8.5	Summer	0.235294	63	71	20		12	1
CANY	Canyonlands National Park	Intermountain	High potential colonization	8.5	Winter	0.234848	115	147	47	1	15	2
CACO	Cape Cod National Seashore	Northeast	High turnover	2.6	Summer	0.177215	72	84	20		8
CACO	Cape Cod National Seashore	Northeast	High turnover	2.6	Winter	0.149606	117	135	28		10	2
CACO	Cape Cod National Seashore	Northeast	High turnover	8.5	Summer	0.273885	72	83	27		16	1
CACO	Cape Cod National Seashore	Northeast	High turnover	8.5	Winter	0.215686	117	136	37	1	18	2
CAHA	Cape Hatteras National Seashore	Southeast	High potential extirpation	2.6	Summer	0.122807	87	82	8		13
CAHA	Cape Hatteras National Seashore	Southeast	High potential extirpation	2.6	Winter	0.116022	163	197	38	2	4
CAHA	Cape Hatteras National Seashore	Southeast	High potential extirpation	8.5	Summer	0.206897	87	85	17		19
CAHA	Cape Hatteras National Seashore	Southeast	High potential extirpation	8.5	Winter	0.142077	163	201	45	2	7
CAKR	Cape Krusenstern National Monument	Alaska	High potential colonization	2.6	Summer	0.157895	56	75	20		1
CAKR	Cape Krusenstern National Monument	Alaska	High potential colonization	2.6	Winter	0.104478	29	36	7
CAKR	Cape Krusenstern National Monument	Alaska	High potential colonization	8.5	Summer	0.3	56	102	47	1	1
CAKR	Cape Krusenstern National Monument	Alaska	High potential colonization	8.5	Winter	0.246753	29	46	18		1
CALO	Cape Lookout National Seashore	Southeast	High turnover	2.6	Summer	0.108434	84	80	7		11	1
CALO	Cape Lookout National Seashore	Southeast	High turnover	2.6	Winter	0.10929	171	193	31	2	9	1
CALO	Cape Lookout National Seashore	Southeast	High turnover	8.5	Summer	0.283237	84	87	26		23
CALO	Cape Lookout National Seashore	Southeast	High turnover	8.5	Winter	0.16095	171	206	48	2	13	1
CARE	Capitol Reef National Park	Intermountain	High turnover	2.6	Summer	0.142857	71	81	16		6	1
CARE	Capitol Reef National Park	Intermountain	High turnover	2.6	Winter	0.150685	101	116	24		9	2
CARE	Capitol Reef National Park	Intermountain	High turnover	8.5	Summer	0.253333	71	77	22		16	1
CARE	Capitol Reef National Park	Intermountain	High turnover	8.5	Winter	0.293173	101	146	59	1	14	3
CAVO	Capulin Volcano National Monument	Intermountain	High turnover	2.6	Summer	0.163636	82	81	13		14
CAVO	Capulin Volcano National Monument	Intermountain	High turnover	2.6	Winter	0.127962	96	113	22		5	1
CAVO	Capulin Volcano National Monument	Intermountain	High turnover	8.5	Summer	0.288344	82	79	22		25
CAVO	Capulin Volcano National Monument	Intermountain	High turnover	8.5	Winter	0.259912	96	129	46		13	1
CARL	Carl Sandburg Home National Historic Site	Southeast	Low change	2.6	Summer	0.0921053	74	76	8		6
CARL	Carl Sandburg Home National Historic Site	Southeast	Low change	2.6	Winter	0.0857143	84	89	10		5	2
CARL	Carl Sandburg Home National Historic Site	Southeast	Low change	8.5	Summer	0.16129	74	79	15		10	1
CARL	Carl Sandburg Home National Historic Site	Southeast	Low change	8.5	Winter	0.19	84	114	34	1	4	1
CAVE	Carlsbad Caverns National Park	Intermountain	Low change	2.6	Summer	0.108571	82	91	14		5
CAVE	Carlsbad Caverns National Park	Intermountain	Low change	2.6	Winter	0.0810811	157	174	22		5
CAVE	Carlsbad Caverns National Park	Intermountain	Low change	8.5	Summer	0.142857	82	91	17		8
CAVE	Carlsbad Caverns National Park	Intermountain	Low change	8.5	Winter	0.118841	157	186	35		6
CAGR	Casa Grande Ruins National Monument	Intermountain	Low change	2.6	Summer	0.123596	80	96	19		3
CAGR	Casa Grande Ruins National Monument	Intermountain	Low change	2.6	Winter	0.118388	186	209	35	2	12
CAGR	Casa Grande Ruins National Monument	Intermountain	Low change	8.5	Summer	0.123596	80	96	19		3
CAGR	Casa Grande Ruins National Monument	Intermountain	Low change	8.5	Winter	0.171084	186	227	56	2	15
CASA	Castillo de San Marcos National Monument	Southeast	Low change	2.6	Summer	0.122807	80	89	15		6
CASA	Castillo de San Marcos National Monument	Southeast	Low change	2.6	Winter	0.10396	193	209	29		13
CASA	Castillo de San Marcos National Monument	Southeast	Low change	8.5	Summer	0.154286	80	93	20	1	7
CASA	Castillo de San Marcos National Monument	Southeast	Low change	8.5	Winter	0.13382	193	216	39		16
CATO	Catoctin Mountain Park	National Capital	Intermediate change	2.6	Summer	0.139394	79	84	14		9	1
CATO	Catoctin Mountain Park	National Capital	Intermediate change	2.6	Winter	0.128205	89	104	20		5	1
CATO	Catoctin Mountain Park	National Capital	Intermediate change	8.5	Summer	0.228916	79	85	22		16	1
CATO	Catoctin Mountain Park	National Capital	Intermediate change	8.5	Winter	0.190476	89	119	35	1	5	2
CEBR	Cedar Breaks National Monument	Intermountain	High potential extirpation	2.6	Summer	0.156863	102	100	15		17	1
CEBR	Cedar Breaks National Monument	Intermountain	High potential extirpation	2.6	Winter	0.333333	62	92	41		11	1
CEBR	Cedar Breaks National Monument	Intermountain	High potential extirpation	8.5	Summer	0.226131	102	95	19		26	2
CEBR	Cedar Breaks National Monument	Intermountain	High potential extirpation	8.5	Winter	0.384615	62	105	54	2	11
CHCU	Chaco Culture National Historical Park	Intermountain	High potential extirpation	2.6	Summer	0.120482	83	81	9		11
CHCU	Chaco Culture National Historical Park	Intermountain	High potential extirpation	2.6	Winter	0.125	106	132	28	1	2
CHCU	Chaco Culture National Historical Park	Intermountain	High potential extirpation	8.5	Summer	0.248408	83	72	14		25
CHCU	Chaco Culture National Historical Park	Intermountain	High potential extirpation	8.5	Winter	0.230769	106	139	45	1	12	1
CHIS	Channel Islands National Park	Pacific West	High potential colonization	2.6	Summer	0.120332	116	123	18	1	11
CHIS	Channel Islands National Park	Pacific West	High potential colonization	2.6	Winter	0.0717489	217	227	21	1	11
CHIS	Channel Islands National Park	Pacific West	High potential colonization	8.5	Summer	0.188755	116	131	31	1	16
CHIS	Channel Islands National Park	Pacific West	High potential colonization	8.5	Winter	0.100437	217	239	34	2	12
CHPI	Charles Pinckney National Historic Site	Southeast	Intermediate change	2.6	Summer	0.169399	95	86	11		20
CHPI	Charles Pinckney National Historic Site	Southeast	Intermediate change	2.6	Winter	0.09375	187	195	22	1	14
CHPI	Charles Pinckney National Historic Site	Southeast	Intermediate change	8.5	Summer	0.204082	95	99	22	1	18
CHPI	Charles Pinckney National Historic Site	Southeast	Intermediate change	8.5	Winter	0.150485	187	223	49	1	13
CHAT	Chattahoochee River National Recreation Area	Southeast	Intermediate change	2.6	Summer	0.144654	82	75	8		15	2
CHAT	Chattahoochee River National Recreation Area	Southeast	Intermediate change	2.6	Winter	0.136752	105	127	27	1	5
CHAT	Chattahoochee River National Recreation Area	Southeast	Intermediate change	8.5	Summer	0.232558	82	88	23		17	2
CHAT	Chattahoochee River National Recreation Area	Southeast	Intermediate change	8.5	Winter	0.23506	105	144	49	1	10
CHOH	Chesapeake and Ohio Canal	National Capital	Intermediate change	2.6	Summer	0.183908	83	89	19		13	1
CHOH	Chesapeake and Ohio Canal	National Capital	Intermediate change	2.6	Winter	0.161616	87	109	27		5	3
CHOH	Chesapeake and Ohio Canal	National Capital	Intermediate change	8.5	Summer	0.239766	83	86	22		19	1
CHOH	Chesapeake and Ohio Canal	National Capital	Intermediate change	8.5	Winter	0.241706	87	122	43	1	8	3
CHCH	Chickamauga and Chattanooga National Military Park	Southeast	Low change	2.6	Summer	0.0864198	80	80	7		7	1
CHCH	Chickamauga and Chattanooga National Military Park	Southeast	Low change	2.6	Winter	0.0958904	102	115	17		4
CHCH	Chickamauga and Chattanooga National Military Park	Southeast	Low change	8.5	Summer	0.180723	80	84	17		13	2
CHCH	Chickamauga and Chattanooga National Military Park	Southeast	Low change	8.5	Winter	0.20332	102	137	42		7
CHIC	Chickasaw National Recreation Area	Intermountain	High potential colonization	2.6	Summer	0.118644	82	93	16		5	1
CHIC	Chickasaw National Recreation Area	Intermountain	High potential colonization	2.6	Winter	0.156364	123	150	35	1	8
CHIC	Chickasaw National Recreation Area	Intermountain	High potential colonization	8.5	Summer	0.212766	82	104	31		9	1
CHIC	Chickasaw National Recreation Area	Intermountain	High potential colonization	8.5	Winter	0.292208	123	183	75	2	15	1
CHIR	Chiricahua National Monument	Intermountain	Intermediate change	2.6	Summer	0.165775	88	97	20		11
CHIR	Chiricahua National Monument	Intermountain	Intermediate change	2.6	Winter	0.115385	139	171	34		2
CHIR	Chiricahua National Monument	Intermountain	Intermediate change	8.5	Summer	0.219251	88	97	25		16
CHIR	Chiricahua National Monument	Intermountain	Intermediate change	8.5	Winter	0.158879	139	180	46		5
CIRO	City of Rocks National Reserve	Pacific West	High potential extirpation	2.6	Summer	0.106599	99	96	9		12	1
CIRO	City of Rocks National Reserve	Pacific West	High potential extirpation	2.6	Winter	0.195402	73	99	30	3	4
CIRO	City of Rocks National Reserve	Pacific West	High potential extirpation	8.5	Summer	0.1875	99	91	14		22	1
CIRO	City of Rocks National Reserve	Pacific West	High potential extirpation	8.5	Winter	0.293478	73	109	45	3	9
COLO	Colonial National Historical Park	Northeast	High potential extirpation	2.6	Summer	0.123596	89	87	10		12
COLO	Colonial National Historical Park	Northeast	High potential extirpation	2.6	Winter	0.144781	137	158	32	1	11	4
COLO	Colonial National Historical Park	Northeast	High potential extirpation	8.5	Summer	0.21547	89	90	20		19	1
COLO	Colonial National Historical Park	Northeast	High potential extirpation	8.5	Winter	0.229236	137	162	47	1	22	3
COLM	Colorado National Monument	Intermountain	High turnover	2.6	Summer	0.126582	78	78	10		10	1
COLM	Colorado National Monument	Intermountain	High turnover	2.6	Winter	0.0630631	108	112	9		5	1
COLM	Colorado National Monument	Intermountain	High turnover	8.5	Summer	0.268293	78	84	25		19	1
COLM	Colorado National Monument	Intermountain	High turnover	8.5	Winter	0.224	108	140	44	1	12	2
CONG	Congaree National Park	Southeast	High potential colonization	2.6	Summer	0.136364	86	88	13		11	1
CONG	Congaree National Park	Southeast	High potential colonization	2.6	Winter	0.151515	138	157	32	1	13
CONG	Congaree National Park	Southeast	High potential colonization	8.5	Summer	0.212766	86	100	27		13	1
CONG	Congaree National Park	Southeast	High potential colonization	8.5	Winter	0.244582	138	183	62	1	17
CORO	Coronado National Memorial	Intermountain	Intermediate change	2.6	Summer	0.156757	91	92	15		14	1
CORO	Coronado National Memorial	Intermountain	Intermediate change	2.6	Winter	0.11315	147	178	34	1	3
CORO	Coronado National Memorial	Intermountain	Intermediate change	8.5	Summer	0.210256	91	102	26		15	1
CORO	Coronado National Memorial	Intermountain	Intermediate change	8.5	Winter	0.182353	147	191	53		9
COWP	Cowpens National Battlefield	Southeast	High potential extirpation	2.6	Summer	0.153374	84	77	9		16	2
COWP	Cowpens National Battlefield	Southeast	High potential extirpation	2.6	Winter	0.184874	104	132	36	1	8
COWP	Cowpens National Battlefield	Southeast	High potential extirpation	8.5	Summer	0.223529	84	84	19		19	2
COWP	Cowpens National Battlefield	Southeast	High potential extirpation	8.5	Winter	0.246032	104	146	52	1	10
CRLA	Crater Lake National Park	Pacific West	Low change	2.6	Summer	0.121387	85	86	11	1	10
CRLA	Crater Lake National Park	Pacific West	Low change	2.6	Winter	0.091954	78	94	16	1
CRLA	Crater Lake National Park	Pacific West	Low change	8.5	Summer	0.139535	85	85	12	1	12
CRLA	Crater Lake National Park	Pacific West	Low change	8.5	Winter	0.195876	78	114	37	2	1
CRMO	Craters of the Moon National Monument	Pacific West	High potential extirpation	2.6	Summer	0.106383	92	94	11		9
CRMO	Craters of the Moon National Monument	Pacific West	High potential extirpation	2.6	Winter	0.158974	89	104	23	2	8
CRMO	Craters of the Moon National Monument	Pacific West	High potential extirpation	8.5	Summer	0.224719	92	84	16		24	1
CRMO	Craters of the Moon National Monument	Pacific West	High potential extirpation	8.5	Winter	0.211538	89	117	36	2	8
CUGA	Cumberland Gap National Historical Park	Northeast	Intermediate change	2.6	Summer	0.135484	76	77	11		10
CUGA	Cumberland Gap National Historical Park	Northeast	Intermediate change	2.6	Winter	0.111111	87	100	17	1	4
CUGA	Cumberland Gap National Historical Park	Northeast	Intermediate change	8.5	Summer	0.202454	76	85	21		12
CUGA	Cumberland Gap National Historical Park	Northeast	Intermediate change	8.5	Winter	0.172414	87	114	31	1	4
CUIS	Cumberland Island National Seashore	Southeast	Low change	2.6	Summer	0.120419	91	98	15		8
CUIS	Cumberland Island National Seashore	Southeast	Low change	2.6	Winter	0.103118	202	213	27		16
CUIS	Cumberland Island National Seashore	Southeast	Low change	8.5	Summer	0.175258	91	101	22	1	12
CUIS	Cumberland Island National Seashore	Southeast	Low change	8.5	Winter	0.115839	202	219	33		16
CURE	Curecanti National Recreation Area	Intermountain	High potential extirpation	2.6	Summer	0.101449	100	105	13		8
CURE	Curecanti National Recreation Area	Intermountain	High potential extirpation	2.6	Winter	0.171053	65	85	23	2	3
CURE	Curecanti National Recreation Area	Intermountain	High potential extirpation	8.5	Summer	0.19	100	98	18		20
CURE	Curecanti National Recreation Area	Intermountain	High potential extirpation	8.5	Winter	0.302857	65	108	48	4	5
CUVA	Cuyahoga Valley National Park	Midwest	High turnover	2.6	Summer	0.161677	80	85	16		11
CUVA	Cuyahoga Valley National Park	Midwest	High turnover	2.6	Winter	0.238636	80	94	28	1	14	1
CUVA	Cuyahoga Valley National Park	Midwest	High turnover	8.5	Summer	0.282353	80	88	28		20	1
CUVA	Cuyahoga Valley National Park	Midwest	High turnover	8.5	Winter	0.284211	80	108	41		13	1
DEVA	Death Valley National Park	Pacific West	High potential extirpation	2.6	Summer	0.136364	112	106	12		18	1
DEVA	Death Valley National Park	Pacific West	High potential extirpation	2.6	Winter	0.0909091	173	188	24		9	1
DEVA	Death Valley National Park	Pacific West	High potential extirpation	8.5	Summer	0.184834	112	97	12		27	1
DEVA	Death Valley National Park	Pacific West	High potential extirpation	8.5	Winter	0.129973	173	202	39	2	10	1
DEWA	Delaware Water Gap National Recreation Area	Northeast	High turnover	2.6	Summer	0.217391	81	78	16		19
DEWA	Delaware Water Gap National Recreation Area	Northeast	High turnover	2.6	Winter	0.232704	70	87	27		10	2
DEWA	Delaware Water Gap National Recreation Area	Northeast	High turnover	8.5	Summer	0.288344	81	80	23		24	1
DEWA	Delaware Water Gap National Recreation Area	Northeast	High turnover	8.5	Winter	0.294118	70	98	39	2	11	2
DENA	Denali National Park and Preserve	Alaska	High potential colonization	2.6	Summer	0.2	79	114	37	1	2
DENA	Denali National Park and Preserve	Alaska	High potential colonization	2.6	Winter	0.138462	28	35	8	1	1
DENA	Denali National Park and Preserve	Alaska	High potential colonization	8.5	Summer	0.272727	79	128	53	1	4
DENA	Denali National Park and Preserve	Alaska	High potential colonization	8.5	Winter	0.188406	28	39	12	1	1
DEPO	Devils Postpile National Monument	Pacific West	Low change	2.6	Summer	0.161905	100	108	21	2	13
DEPO	Devils Postpile National Monument	Pacific West	Low change	2.6	Winter	0.17	99	99	17	1	17
DEPO	Devils Postpile National Monument	Pacific West	Low change	8.5	Summer	0.190476	100	108	24	2	16
DEPO	Devils Postpile National Monument	Pacific West	Low change	8.5	Winter	0.156398	99	110	22	1	11
DETO	Devils Tower National Monument	Intermountain	High potential extirpation	2.6	Summer	0.194631	78	69	10	1	19
DETO	Devils Tower National Monument	Intermountain	High potential extirpation	2.6	Winter	0.205298	63	86	27	1	4
DETO	Devils Tower National Monument	Intermountain	High potential extirpation	8.5	Summer	0.289474	78	72	19		25	1
DETO	Devils Tower National Monument	Intermountain	High potential extirpation	8.5	Winter	0.333333	63	100	46	1	9	1
DINO	Dinosaur National Monument	Intermountain	Intermediate change	2.6	Summer	0.100592	82	85	10		7	1
DINO	Dinosaur National Monument	Intermountain	Intermediate change	2.6	Winter	0.217949	65	89	29	3	5
DINO	Dinosaur National Monument	Intermountain	Intermediate change	8.5	Summer	0.195266	82	85	18		15	1
DINO	Dinosaur National Monument	Intermountain	Intermediate change	8.5	Winter	0.387097	65	119	63	2	9	1
EBLA	Ebey's Landing National Historical Reserve	Pacific West	Intermediate change	2.6	Summer	0.125	92	98	15		9
EBLA	Ebey's Landing National Historical Reserve	Pacific West	Intermediate change	2.6	Winter	0.167785	130	166	43	1	7	1
EBLA	Ebey's Landing National Historical Reserve	Pacific West	Intermediate change	8.5	Summer	0.221053	92	96	23		19
EBLA	Ebey's Landing National Historical Reserve	Pacific West	Intermediate change	8.5	Winter	0.245161	130	178	62	2	14	2
EFMO	Effigy Mounds National Monument	Midwest	High turnover	2.6	Summer	0.194631	73	74	15		14	1
EFMO	Effigy Mounds National Monument	Midwest	High turnover	2.6	Winter	0.29078	53	86	37	1	4	1
EFMO	Effigy Mounds National Monument	Midwest	High turnover	8.5	Summer	0.307692	73	81	28		20	1
EFMO	Effigy Mounds National Monument	Midwest	High turnover	8.5	Winter	0.37415	53	92	47	1	8	1
EISE	Eisenhower National Historic Site	Northeast	Intermediate change	2.6	Summer	0.153374	79	82	14		11	1
EISE	Eisenhower National Historic Site	Northeast	Intermediate change	2.6	Winter	0.126904	89	106	21		4	2
EISE	Eisenhower National Historic Site	Northeast	Intermediate change	8.5	Summer	0.236364	79	84	22		17	1
EISE	Eisenhower National Historic Site	Northeast	Intermediate change	8.5	Winter	0.203791	89	120	37	1	6	2
ELMA	El Malpais National Monument	Intermountain	High potential extirpation	2.6	Summer	0.162304	96	93	14		17
ELMA	El Malpais National Monument	Intermountain	High potential extirpation	2.6	Winter	0.106383	109	124	20		5
ELMA	El Malpais National Monument	Intermountain	High potential extirpation	8.5	Summer	0.25	96	86	18		28
ELMA	El Malpais National Monument	Intermountain	High potential extirpation	8.5	Winter	0.219124	109	140	43	1	12	1
ELMO	El Morro National Monument	Intermountain	High potential extirpation	2.6	Summer	0.12766	97	89	8		16
ELMO	El Morro National Monument	Intermountain	High potential extirpation	2.6	Winter	0.100437	105	122	20		3
ELMO	El Morro National Monument	Intermountain	High potential extirpation	8.5	Summer	0.208791	97	83	12		26
ELMO	El Morro National Monument	Intermountain	High potential extirpation	8.5	Winter	0.198312	105	130	36	1	11	1
EUON	Eugene O'Neill National Historic Site	Pacific West	Intermediate change	2.6	Summer	0.127451	101	101	13		13
EUON	Eugene O'Neill National Historic Site	Pacific West	Intermediate change	2.6	Winter	0.0772947	198	214	24		8	1
EUON	Eugene O'Neill National Historic Site	Pacific West	Intermediate change	8.5	Summer	0.238095	101	107	28		22
EUON	Eugene O'Neill National Historic Site	Pacific West	Intermediate change	8.5	Winter	0.0878049	198	210	24		12	1
EVER	Everglades National Park	Southeast	High potential colonization	2.6	Summer	0.101266	73	83	13		3
EVER	Everglades National Park	Southeast	High potential colonization	2.6	Winter	0.117318	163	193	36		6
EVER	Everglades National Park	Southeast	High potential colonization	8.5	Summer	0.159763	73	94	24	1	3
EVER	Everglades National Park	Southeast	High potential colonization	8.5	Winter	0.145161	163	207	49		5
FIIS	Fire Island National Seashore	Northeast	High turnover	2.6	Summer	0.197605	79	86	20		13	1
FIIS	Fire Island National Seashore	Northeast	High turnover	2.6	Winter	0.125475	119	142	28		5	2
FIIS	Fire Island National Seashore	Northeast	High turnover	8.5	Summer	0.256098	79	83	23		19	1
FIIS	Fire Island National Seashore	Northeast	High turnover	8.5	Winter	0.17037	119	149	38	1	8	2
FLFO	Florissant Fossil Beds National Monument	Intermountain	Low change	2.6	Summer	0.0729167	93	97	9		5
FLFO	Florissant Fossil Beds National Monument	Intermountain	Low change	2.6	Winter	0.111111	61	72	13	1	2	1
FLFO	Florissant Fossil Beds National Monument	Intermountain	Low change	8.5	Summer	0.160622	93	98	18		13
FLFO	Florissant Fossil Beds National Monument	Intermountain	Low change	8.5	Winter	0.24359	61	93	35	3	3	1
FOBO	Fort Bowie National Historic Site	Intermountain	Low change	2.6	Summer	0.15508	89	96	18		11
FOBO	Fort Bowie National Historic Site	Intermountain	Low change	2.6	Winter	0.115727	149	186	38		1
FOBO	Fort Bowie National Historic Site	Intermountain	Low change	8.5	Summer	0.189474	89	99	23		13
FOBO	Fort Bowie National Historic Site	Intermountain	Low change	8.5	Winter	0.170588	149	189	49		9
FOCA	Fort Caroline National Memorial	Southeast	High potential colonization	2.6	Summer	0.129944	79	96	20		3
FOCA	Fort Caroline National Memorial	Southeast	High potential colonization	2.6	Winter	0.111111	192	211	32		13
FOCA	Fort Caroline National Memorial	Southeast	High potential colonization	8.5	Summer	0.191011	79	97	26	1	8
FOCA	Fort Caroline National Memorial	Southeast	High potential colonization	8.5	Winter	0.123153	192	212	35		15
FODA	Fort Davis National Historic Site	Intermountain	High potential colonization	2.6	Summer	0.157303	82	94	20		8
FODA	Fort Davis National Historic Site	Intermountain	High potential colonization	2.6	Winter	0.120253	140	174	36		2
FODA	Fort Davis National Historic Site	Intermountain	High potential colonization	8.5	Summer	0.193548	82	102	28		8
FODA	Fort Davis National Historic Site	Intermountain	High potential colonization	8.5	Winter	0.170732	140	186	51	1	5
FODO	Fort Donelson National Battlefield	Southeast	Intermediate change	2.6	Summer	0.0797546	82	79	5		8	1
FODO	Fort Donelson National Battlefield	Southeast	Intermediate change	2.6	Winter	0.136364	99	119	25	1	5
FODO	Fort Donelson National Battlefield	Southeast	Intermediate change	8.5	Summer	0.209581	82	83	18		17	2
FODO	Fort Donelson National Battlefield	Southeast	Intermediate change	8.5	Winter	0.220339	99	135	44	1	8
FOFR	Fort Frederica National Monument	Southeast	Low change	2.6	Summer	0.114583	93	97	13		9
FOFR	Fort Frederica National Monument	Southeast	Low change	2.6	Winter	0.097561	199	209	25		15
FOFR	Fort Frederica National Monument	Southeast	Low change	8.5	Summer	0.169231	93	100	20	1	13
FOFR	Fort Frederica National Monument	Southeast	Low change	8.5	Winter	0.123223	199	221	37		15
FOLA	Fort Laramie National Historic Site	Intermountain	High potential extirpation	2.6	Summer	0.171975	84	71	7		20	1
FOLA	Fort Laramie National Historic Site	Intermountain	High potential extirpation	2.6	Winter	0.207729	86	119	38		5	1
FOLA	Fort Laramie National Historic Site	Intermountain	High potential extirpation	8.5	Summer	0.312102	84	71	18		31	1
FOLA	Fort Laramie National Historic Site	Intermountain	High potential extirpation	8.5	Winter	0.317757	86	126	54		14	2
FOLS	Fort Larned National Historic Site	Midwest	High potential colonization	2.6	Summer	0.136691	63	74	15		4
FOLS	Fort Larned National Historic Site	Midwest	High potential colonization	2.6	Winter	0.2	94	134	43	1	3
FOLS	Fort Larned National Historic Site	Midwest	High potential colonization	8.5	Summer	0.2	63	85	26		4
FOLS	Fort Larned National Historic Site	Midwest	High potential colonization	8.5	Winter	0.308943	94	150	66	1	10	1
FOMA	Fort Matanzas National Monument	Southeast	Low change	2.6	Summer	0.112426	82	85	11	1	8
FOMA	Fort Matanzas National Monument	Southeast	Low change	2.6	Winter	0.101737	194	207	27		14
FOMA	Fort Matanzas National Monument	Southeast	Low change	8.5	Summer	0.142857	82	91	17	1	8
FOMA	Fort Matanzas National Monument	Southeast	Low change	8.5	Winter	0.135266	194	218	40		16
FONE	Fort Necessity National Battlefield	Northeast	High potential extirpation	2.6	Summer	0.202454	84	77	13		20
FONE	Fort Necessity National Battlefield	Northeast	High potential extirpation	2.6	Winter	0.2	85	83	16		18	1
FONE	Fort Necessity National Battlefield	Northeast	High potential extirpation	8.5	Summer	0.266272	84	83	22		23	1
FONE	Fort Necessity National Battlefield	Northeast	High potential extirpation	8.5	Winter	0.243243	85	98	29		16	2
FOPO	Fort Point National Historic Site	Pacific West	Low change	2.6	Summer	0.130841	97	115	23	1	5
FOPO	Fort Point National Historic Site	Pacific West	Low change	2.6	Winter	0.0635294	205	218	20		7
FOPO	Fort Point National Historic Site	Pacific West	Low change	8.5	Summer	0.171429	97	111	25	1	11
FOPO	Fort Point National Historic Site	Pacific West	Low change	8.5	Winter	0.0761905	205	213	20		12
FOPU	Fort Pulaski National Monument	Southeast	Low change	2.6	Summer	0.115789	93	95	12		10
FOPU	Fort Pulaski National Monument	Southeast	Low change	2.6	Winter	0.113924	190	203	29		16
FOPU	Fort Pulaski National Monument	Southeast	Low change	8.5	Summer	0.185567	93	99	21	1	15
FOPU	Fort Pulaski National Monument	Southeast	Low change	8.5	Winter	0.154034	190	217	45		18
FORA	Fort Raleigh National Historic Site	Southeast	Intermediate change	2.6	Summer	0.13253	82	82	11		11	1
FORA	Fort Raleigh National Historic Site	Southeast	Intermediate change	2.6	Winter	0.154519	149	192	48	1	5	1
FORA	Fort Raleigh National Historic Site	Southeast	Intermediate change	8.5	Summer	0.227273	82	92	25		15
FORA	Fort Raleigh National Historic Site	Southeast	Intermediate change	8.5	Winter	0.198864	149	201	61	2	9	1
FOSU	Fort Sumter National Monument	Southeast	Low change	2.6	Summer	0.163043	97	85	9		21
FOSU	Fort Sumter National Monument	Southeast	Low change	2.6	Winter	0.0852713	190	195	19	1	14
FOSU	Fort Sumter National Monument	Southeast	Low change	8.5	Summer	0.191919	97	99	20	1	18
FOSU	Fort Sumter National Monument	Southeast	Low change	8.5	Winter	0.138015	190	221	44	1	13
FOUN	Fort Union National Monument	Intermountain	High potential extirpation	2.6	Summer	0.145833	97	93	12		16
FOUN	Fort Union National Monument	Intermountain	High potential extirpation	2.6	Winter	0.113924	108	127	23	1	4
FOUN	Fort Union National Monument	Intermountain	High potential extirpation	8.5	Summer	0.26087	97	85	18		30
FOUN	Fort Union National Monument	Intermountain	High potential extirpation	8.5	Winter	0.243902	108	136	44	1	16
FOUS	Fort Union Trading Post National Historic Site	Midwest	High potential extirpation	2.6	Summer	0.135135	75	71	8		12	1
FOUS	Fort Union Trading Post National Historic Site	Midwest	High potential extirpation	2.6	Winter	0.228346	52	73	25	3	4
FOUS	Fort Union Trading Post National Historic Site	Midwest	High potential extirpation	8.5	Summer	0.194631	75	72	13		16	2
FOUS	Fort Union Trading Post National Historic Site	Midwest	High potential extirpation	8.5	Winter	0.357143	52	86	42	3	8	1
FOVA	Fort Vancouver National Historic Site	Pacific West	High turnover	2.6	Summer	0.325444	78	89	33		22
FOVA	Fort Vancouver National Historic Site	Pacific West	High turnover	2.6	Winter	0.232	115	133	38		20	1
FOVA	Fort Vancouver National Historic Site	Pacific West	High turnover	8.5	Summer	0.418182	78	85	38		31	1
FOVA	Fort Vancouver National Historic Site	Pacific West	High turnover	8.5	Winter	0.276753	115	154	57		18	1
FOWA	Fort Washington Park	National Capital	High turnover	2.6	Summer	0.207101	82	85	19		16
FOWA	Fort Washington Park	National Capital	High turnover	2.6	Winter	0.182609	109	119	26	1	16	2
FOWA	Fort Washington Park	National Capital	High turnover	8.5	Summer	0.282353	82	86	26		22
FOWA	Fort Washington Park	National Capital	High turnover	8.5	Winter	0.2749	109	140	50	1	19	2
FOBU	Fossil Butte National Monument	Intermountain	High potential extirpation	2.6	Summer	0.12766	91	95	14		10	1
FOBU	Fossil Butte National Monument	Intermountain	High potential extirpation	2.6	Winter	0.16129	56	66	15		5
FOBU	Fossil Butte National Monument	Intermountain	High potential extirpation	8.5	Summer	0.191257	91	90	17	1	18	1
FOBU	Fossil Butte National Monument	Intermountain	High potential extirpation	8.5	Winter	0.292517	56	89	38	5	5
FRDO	Frederick Douglass National Historic Site	National Capital	High turnover	2.6	Summer	0.207101	81	86	20		15
FRDO	Frederick Douglass National Historic Site	National Capital	High turnover	2.6	Winter	0.173913	111	117	23	1	17	2
FRDO	Frederick Douglass National Historic Site	National Capital	High turnover	8.5	Summer	0.282353	81	87	27		21
FRDO	Frederick Douglass National Historic Site	National Capital	High turnover	8.5	Winter	0.273438	111	143	51	1	19	1
FRSP	Fredericksburg and Spotsylvania National Military Park	Northeast	Intermediate change	2.6	Summer	0.156627	78	86	17		9
FRSP	Fredericksburg and Spotsylvania National Military Park	Northeast	Intermediate change	2.6	Winter	0.155963	95	121	30	1	4	1
FRSP	Fredericksburg and Spotsylvania National Military Park	Northeast	Intermediate change	8.5	Summer	0.209581	78	87	22		13
FRSP	Fredericksburg and Spotsylvania National Military Park	Northeast	Intermediate change	8.5	Winter	0.25	95	135	49	1	9	1
FRHI	Friendship Hill National Historic Site	Northeast	Intermediate change	2.6	Summer	0.165644	83	78	11		16	1
FRHI	Friendship Hill National Historic Site	Northeast	Intermediate change	2.6	Winter	0.12766	88	98	17		7	3
FRHI	Friendship Hill National Historic Site	Northeast	Intermediate change	8.5	Summer	0.22093	83	87	21		17	1
FRHI	Friendship Hill National Historic Site	Northeast	Intermediate change	8.5	Winter	0.217822	88	112	34		10	3
GAAR	Gates of the Arctic National Park and Preserve	Alaska	High potential colonization	2.6	Summer	0.106383	63	76	14		1
GAAR	Gates of the Arctic National Park and Preserve	Alaska	High potential colonization	2.6	Winter	0.1	28	30	4		2
GAAR	Gates of the Arctic National Park and Preserve	Alaska	High potential colonization	8.5	Summer	0.187097	63	90	28	1	1
GAAR	Gates of the Arctic National Park and Preserve	Alaska	High potential colonization	8.5	Winter	0.169231	28	35	9		2
GATE	Gateway National Recreation Area	Northeast	Intermediate change	2.6	Summer	0.178571	78	88	20		10	1
GATE	Gateway National Recreation Area	Northeast	Intermediate change	2.6	Winter	0.156716	117	149	37	1	5	2
GATE	Gateway National Recreation Area	Northeast	Intermediate change	8.5	Summer	0.240964	78	86	24		16	1
GATE	Gateway National Recreation Area	Northeast	Intermediate change	8.5	Winter	0.191176	117	153	44	1	8	3
GARI	Gauley River National Recreation Area	Northeast	High potential extirpation	2.6	Summer	0.132075	80	77	9		12	1
GARI	Gauley River National Recreation Area	Northeast	High potential extirpation	2.6	Winter	0.163842	84	91	18		11	2
GARI	Gauley River National Recreation Area	Northeast	High potential extirpation	8.5	Summer	0.226994	80	81	19		18	1
GARI	Gauley River National Recreation Area	Northeast	High potential extirpation	8.5	Winter	0.206186	84	108	32	1	8	2
GEWA	George Washington Birthplace National Monument	Northeast	Intermediate change	2.6	Summer	0.141104	81	80	11		12
GEWA	George Washington Birthplace National Monument	Northeast	Intermediate change	2.6	Winter	0.152074	95	120	29	1	4
GEWA	George Washington Birthplace National Monument	Northeast	Intermediate change	8.5	Summer	0.232558	81	89	24		16
GEWA	George Washington Birthplace National Monument	Northeast	Intermediate change	8.5	Winter	0.271255	95	150	61	1	6
GWCA	George Washington Carver National Monument	Midwest	Low change	2.6	Summer	0.109827	85	86	10		9
GWCA	George Washington Carver National Monument	Midwest	Low change	2.6	Winter	0.139013	98	123	28	1	3	1
GWCA	George Washington Carver National Monument	Midwest	Low change	8.5	Summer	0.177143	85	88	17		14	1
GWCA	George Washington Carver National Monument	Midwest	Low change	8.5	Winter	0.216667	98	140	47	1	5
GWMP	George Washington Memorial Parkway	National Capital	High turnover	2.6	Summer	0.186047	82	88	19		13
GWMP	George Washington Memorial Parkway	National Capital	High turnover	2.6	Winter	0.173913	108	120	26	1	14	2
GWMP	George Washington Memorial Parkway	National Capital	High turnover	8.5	Summer	0.266272	82	85	24		21
GWMP	George Washington Memorial Parkway	National Capital	High turnover	8.5	Winter	0.267717	108	144	52	1	16	1
GETT	Gettysburg National Military Park	Northeast	Intermediate change	2.6	Summer	0.148148	79	81	13		11	1
GETT	Gettysburg National Military Park	Northeast	Intermediate change	2.6	Winter	0.121212	89	107	21		3	1
GETT	Gettysburg National Military Park	Northeast	Intermediate change	8.5	Summer	0.231707	79	83	21		17	1
GETT	Gettysburg National Military Park	Northeast	Intermediate change	8.5	Winter	0.205742	89	118	36	1	7	2
GICL	Gila Cliff Dwellings National Monument	Intermountain	Low change	2.6	Summer	0.118812	103	97	9		15
GICL	Gila Cliff Dwellings National Monument	Intermountain	Low change	2.6	Winter	0.188811	123	161	46	1	8	1
GICL	Gila Cliff Dwellings National Monument	Intermountain	Low change	8.5	Summer	0.135922	103	101	13		15
GICL	Gila Cliff Dwellings National Monument	Intermountain	Low change	8.5	Winter	0.207018	123	160	48	2	11	1
GLBA	Glacier Bay National Park and Preserve	Alaska	Low change	2.6	Summer	0.0162162	91	92	2		1
GLBA	Glacier Bay National Park and Preserve	Alaska	Low change	2.6	Winter	0.05	79	79	4		4
GLBA	Glacier Bay National Park and Preserve	Alaska	Low change	8.5	Summer	0.0824742	91	101	13	1	3
GLBA	Glacier Bay National Park and Preserve	Alaska	Low change	8.5	Winter	0.0813953	79	91	13		1
GLAC	Glacier National Park	Intermountain	High turnover	2.6	Summer	0.284211	97	91	24	1	30	1
GLAC	Glacier National Park	Intermountain	High turnover	2.6	Winter	0.233645	51	54	14		11	1
GLAC	Glacier National Park	Intermountain	High turnover	8.5	Summer	0.359223	97	107	42	3	32	1
GLAC	Glacier National Park	Intermountain	High turnover	8.5	Winter	0.318182	51	79	35	2	7
GLCA	Glen Canyon National Recreation Area	Intermountain	High potential colonization	2.6	Summer	0.19084	58	71	19		6	1
GLCA	Glen Canyon National Recreation Area	Intermountain	High potential colonization	2.6	Winter	0.146154	120	138	28		10	3
GLCA	Glen Canyon National Recreation Area	Intermountain	High potential colonization	8.5	Summer	0.238806	58	74	24		8	1
GLCA	Glen Canyon National Recreation Area	Intermountain	High potential colonization	8.5	Winter	0.216117	120	151	45	1	14	2
GOGA	Golden Gate National Recreation Area	Pacific West	Low change	2.6	Summer	0.133333	98	110	20	1	8
GOGA	Golden Gate National Recreation Area	Pacific West	Low change	2.6	Winter	0.0819672	205	220	25		10
GOGA	Golden Gate National Recreation Area	Pacific West	Low change	8.5	Summer	0.173077	98	108	23	1	13
GOGA	Golden Gate National Recreation Area	Pacific West	Low change	8.5	Winter	0.0990566	205	217	27		15
GOSP	Golden Spike National Historic Site	Intermountain	High turnover	2.6	Summer	0.214286	87	79	14		22	1
GOSP	Golden Spike National Historic Site	Intermountain	High turnover	2.6	Winter	0.0727273	106	112	11		5
GOSP	Golden Spike National Historic Site	Intermountain	High turnover	8.5	Summer	0.356322	87	85	30		32	2
GOSP	Golden Spike National Historic Site	Intermountain	High turnover	8.5	Winter	0.196581	106	126	33		13	2
PARA	Grand Canyon-Parashant National Monument	Intermountain	Intermediate change	2.6	Summer	0.138122	87	92	15		10	1
PARA	Grand Canyon-Parashant National Monument	Intermountain	Intermediate change	2.6	Winter	0.0971787	152	165	22	1	9	2
PARA	Grand Canyon-Parashant National Monument	Intermountain	Intermediate change	8.5	Summer	0.243243	87	96	27		18	1
PARA	Grand Canyon-Parashant National Monument	Intermountain	Intermediate change	8.5	Winter	0.14881	152	182	40	1	10	2
GRCA	Grand Canyon National Park	Intermountain	High potential extirpation	2.6	Summer	0.148718	97	96	14		15	1
GRCA	Grand Canyon National Park	Intermountain	High potential extirpation	2.6	Winter	0.10231	141	160	25	1	6	2
GRCA	Grand Canyon National Park	Intermountain	High potential extirpation	8.5	Summer	0.220513	97	96	21		22	1
GRCA	Grand Canyon National Park	Intermountain	High potential extirpation	8.5	Winter	0.171975	141	171	42	1	12	2
GRPO	Grand Portage National Monument	Midwest	High turnover	2.6	Summer	0.291005	99	88	22	3	33
GRPO	Grand Portage National Monument	Midwest	High turnover	2.6	Winter	0.225	34	44	14	2	4
GRPO	Grand Portage National Monument	Midwest	High turnover	8.5	Summer	0.43617	99	87	35	3	47	1
GRPO	Grand Portage National Monument	Midwest	High turnover	8.5	Winter	0.511111	34	54	33	3	13	1
GRTE	Grand Teton National Park	Intermountain	High potential extirpation	2.6	Summer	0.126761	111	100	8		19
GRTE	Grand Teton National Park	Intermountain	High potential extirpation	2.6	Winter	0.0461538	64	64	3		3
GRTE	Grand Teton National Park	Intermountain	High potential extirpation	8.5	Summer	0.186916	111	101	15	1	25
GRTE	Grand Teton National Park	Intermountain	High potential extirpation	8.5	Winter	0.142857	64	74	15		5
GRKO	Grant-Kohrs Ranch National Historic Site	Intermountain	Low change	2.6	Summer	0.106145	89	88	9		10
GRKO	Grant-Kohrs Ranch National Historic Site	Intermountain	Low change	2.6	Winter	0.136691	60	77	18		1
GRKO	Grant-Kohrs Ranch National Historic Site	Intermountain	Low change	8.5	Summer	0.171271	89	90	16		15
GRKO	Grant-Kohrs Ranch National Historic Site	Intermountain	Low change	8.5	Winter	0.272727	60	92	37	1	5
GRBA	Great Basin National Park	Pacific West	Low change	2.6	Summer	0.0842105	94	94	8		8	1
GRBA	Great Basin National Park	Pacific West	Low change	2.6	Winter	0.18	86	112	31		5
GRBA	Great Basin National Park	Pacific West	Low change	8.5	Summer	0.185185	94	93	17		18	1
GRBA	Great Basin National Park	Pacific West	Low change	8.5	Winter	0.266055	86	130	51	2	7
GRSA	Great Sand Dunes National Park and Preserve	Intermountain	High potential extirpation	2.6	Summer	0.113122	111	108	11		14
GRSA	Great Sand Dunes National Park and Preserve	Intermountain	High potential extirpation	2.6	Winter	0.150685	68	76	15	1	7	1
GRSA	Great Sand Dunes National Park and Preserve	Intermountain	High potential extirpation	8.5	Summer	0.203704	111	103	18		26	1
GRSA	Great Sand Dunes National Park and Preserve	Intermountain	High potential extirpation	8.5	Winter	0.277108	68	96	37	3	9	1
GRSM	Great Smoky Mountains National Park	Southeast	Low change	2.6	Summer	0.0955414	79	76	6		9
GRSM	Great Smoky Mountains National Park	Southeast	Low change	2.6	Winter	0.0857143	82	91	12		3
GRSM	Great Smoky Mountains National Park	Southeast	Low change	8.5	Summer	0.163636	79	84	16		11
GRSM	Great Smoky Mountains National Park	Southeast	Low change	8.5	Winter	0.2	82	111	34	1	5	1
GREE	Greenbelt Park	National Capital	Intermediate change	2.6	Summer	0.174419	83	87	17		13
GREE	Greenbelt Park	National Capital	Intermediate change	2.6	Winter	0.192982	109	117	26	1	18	2
GREE	Greenbelt Park	National Capital	Intermediate change	8.5	Summer	0.230769	83	84	20		19
GREE	Greenbelt Park	National Capital	Intermediate change	8.5	Winter	0.272	109	139	49	1	19	1
GUMO	Guadalupe Mountains National Park	Intermountain	Low change	2.6	Summer	0.117318	84	93	15		6
GUMO	Guadalupe Mountains National Park	Intermountain	Low change	2.6	Winter	0.0962099	160	181	27	1	6
GUMO	Guadalupe Mountains National Park	Intermountain	Low change	8.5	Summer	0.164835	84	96	21		9
GUMO	Guadalupe Mountains National Park	Intermountain	Low change	8.5	Winter	0.123209	160	187	35	1	8
GUCO	Guilford Courthouse National Military Park	Southeast	High potential extirpation	2.6	Summer	0.12426	84	83	10		11
GUCO	Guilford Courthouse National Military Park	Southeast	High potential extirpation	2.6	Winter	0.132743	102	122	25	1	5	1
GUCO	Guilford Courthouse National Military Park	Southeast	High potential extirpation	8.5	Summer	0.216374	84	85	19		18	2
GUCO	Guilford Courthouse National Military Park	Southeast	High potential extirpation	8.5	Winter	0.23622	102	150	54	1	6	1
GUIS	Gulf Islands National Seashore	Southeast	Low change	2.6	Summer	0.153439	88	99	20	1	9
GUIS	Gulf Islands National Seashore	Southeast	Low change	2.6	Winter	0.0927318	193	204	24		13
GUIS	Gulf Islands National Seashore	Southeast	Low change	8.5	Summer	0.142857	88	99	19	1	8
GUIS	Gulf Islands National Seashore	Southeast	Low change	8.5	Winter	0.125	193	221	40		12
HAFO	Hagerman Fossil Beds National Monument	Pacific West	High potential colonization	2.6	Summer	0.159236	74	81	16		9
HAFO	Hagerman Fossil Beds National Monument	Pacific West	High potential colonization	2.6	Winter	0.129032	120	126	19		13	3
HAFO	Hagerman Fossil Beds National Monument	Pacific West	High potential colonization	8.5	Summer	0.248485	74	89	28		13
HAFO	Hagerman Fossil Beds National Monument	Pacific West	High potential colonization	8.5	Winter	0.234848	120	142	42		20	4
HAHA	Harmony Hall	National Capital	High turnover	2.6	Summer	0.214286	81	85	20		16
HAHA	Harmony Hall	National Capital	High turnover	2.6	Winter	0.181034	111	119	25	1	17	2
HAHA	Harmony Hall	National Capital	High turnover	8.5	Summer	0.27381	81	85	25		21
HAHA	Harmony Hall	National Capital	High turnover	8.5	Winter	0.270588	111	142	50	1	19	2
HAFE	Harpers Ferry National Historical Park	National Capital	High potential extirpation	2.6	Summer	0.166667	79	87	18		10	1
HAFE	Harpers Ferry National Historical Park	National Capital	High potential extirpation	2.6	Winter	0.154639	85	107	26		4	3
HAFE	Harpers Ferry National Historical Park	National Capital	High potential extirpation	8.5	Summer	0.229814	79	80	19		18	1
HAFE	Harpers Ferry National Historical Park	National Capital	High potential extirpation	8.5	Winter	0.244019	85	122	44	1	7	3
HEHO	Herbert Hoover National Historic Site	Midwest	High turnover	2.6	Summer	0.245033	69	80	24		13
HEHO	Herbert Hoover National Historic Site	Midwest	High turnover	2.6	Winter	0.227848	65	91	31	1	5	1
HEHO	Herbert Hoover National Historic Site	Midwest	High turnover	8.5	Summer	0.311258	69	80	29		18
HEHO	Herbert Hoover National Historic Site	Midwest	High turnover	8.5	Winter	0.317647	65	103	46	1	8	2
HOME	Homestead National Monument of America	Midwest	High potential colonization	2.6	Summer	0.179856	63	74	18		7
HOME	Homestead National Monument of America	Midwest	High potential colonization	2.6	Winter	0.139665	79	98	22		3
HOME	Homestead National Monument of America	Midwest	High potential colonization	8.5	Summer	0.258741	63	78	26		11
HOME	Homestead National Monument of America	Midwest	High potential colonization	8.5	Winter	0.266332	79	118	46	1	7
HOCU	Hopewell Culture National Historical Park	Midwest	Intermediate change	2.6	Summer	0.163636	78	85	17		10	1
HOCU	Hopewell Culture National Historical Park	Midwest	Intermediate change	2.6	Winter	0.131868	83	97	19		5	3
HOCU	Hopewell Culture National Historical Park	Midwest	Intermediate change	8.5	Summer	0.228916	78	86	23		15	1
HOCU	Hopewell Culture National Historical Park	Midwest	Intermediate change	8.5	Winter	0.20202	83	113	35		5	2
HOFU	Hopewell Furnace National Historic Site	Northeast	High potential colonization	2.6	Summer	0.128834	77	84	14		7	1
HOFU	Hopewell Furnace National Historic Site	Northeast	High potential colonization	2.6	Winter	0.0935961	95	106	15	1	4	2
HOFU	Hopewell Furnace National Historic Site	Northeast	High potential colonization	8.5	Summer	0.216867	77	87	23		13	1
HOFU	Hopewell Furnace National Historic Site	Northeast	High potential colonization	8.5	Winter	0.168224	95	117	29	1	7	2
HOBE	Horseshoe Bend National Military Park	Southeast	High potential colonization	2.6	Summer	0.164557	75	81	16		10	1
HOBE	Horseshoe Bend National Military Park	Southeast	High potential colonization	2.6	Winter	0.167315	112	143	37		6
HOBE	Horseshoe Bend National Military Park	Southeast	High potential colonization	8.5	Summer	0.224242	75	88	25		12	1
HOBE	Horseshoe Bend National Military Park	Southeast	High potential colonization	8.5	Winter	0.266667	112	156	58		14
HOSP	Hot Springs National Park	Midwest	Intermediate change	2.6	Summer	0.169591	85	84	14		15	2
HOSP	Hot Springs National Park	Midwest	Intermediate change	2.6	Winter	0.150794	112	138	32		6
HOSP	Hot Springs National Park	Midwest	Intermediate change	8.5	Summer	0.226519	85	94	25		16	2
HOSP	Hot Springs National Park	Midwest	Intermediate change	8.5	Winter	0.270758	112	163	63		12	1
HOVE	Hovenweep National Monument	Intermountain	High potential colonization	2.6	Summer	0.101266	75	81	11		5
HOVE	Hovenweep National Monument	Intermountain	High potential colonization	2.6	Winter	0.138075	107	130	28	1	5	1
HOVE	Hovenweep National Monument	Intermountain	High potential colonization	8.5	Summer	0.207317	75	87	23		11
HOVE	Hovenweep National Monument	Intermountain	High potential colonization	8.5	Winter	0.21875	107	147	48	1	8	1
HUTR	Hubbell Trading Post National Historic Site	Intermountain	High potential extirpation	2.6	Summer	0.150327	76	75	11		12
HUTR	Hubbell Trading Post National Historic Site	Intermountain	High potential extirpation	2.6	Winter	0.13913	104	124	26	1	6	1
HUTR	Hubbell Trading Post National Historic Site	Intermountain	High potential extirpation	8.5	Summer	0.261745	76	71	17		22
HUTR	Hubbell Trading Post National Historic Site	Intermountain	High potential extirpation	8.5	Winter	0.244813	104	135	45	1	14	2
INDU	Indiana Dunes National Lakeshore	Midwest	High turnover	2.6	Summer	0.267081	71	88	30		13
INDU	Indiana Dunes National Lakeshore	Midwest	High turnover	2.6	Winter	0.248485	67	96	35	1	6	2
INDU	Indiana Dunes National Lakeshore	Midwest	High turnover	8.5	Summer	0.363057	71	84	35		22	1
INDU	Indiana Dunes National Lakeshore	Midwest	High turnover	8.5	Winter	0.306358	67	104	45	1	8	2
ISRO	Isle Royale National Park	Midwest	High turnover	2.6	Summer	0.237113	101	91	18	3	28	1
ISRO	Isle Royale National Park	Midwest	High turnover	2.6	Winter	0.241379	37	48	16	1	5
ISRO	Isle Royale National Park	Midwest	High turnover	8.5	Summer	0.39267	101	88	31	3	44	1
ISRO	Isle Royale National Park	Midwest	High turnover	8.5	Winter	0.494949	37	60	36	4	13
JELA	Jean Lafitte National Historical Park and Preserve	Southeast	High potential colonization	2.6	Summer	0.122995	86	99	18	1	5
JELA	Jean Lafitte National Historical Park and Preserve	Southeast	High potential colonization	2.6	Winter	0.08867	199	205	21		15
JELA	Jean Lafitte National Historical Park and Preserve	Southeast	High potential colonization	8.5	Summer	0.151832	86	103	23	1	6
JELA	Jean Lafitte National Historical Park and Preserve	Southeast	High potential colonization	8.5	Winter	0.106383	199	222	34		11
JECA	Jewel Cave National Monument	Midwest	High potential extirpation	2.6	Summer	0.240506	85	71	12		26	1
JECA	Jewel Cave National Monument	Midwest	High potential extirpation	2.6	Winter	0.278195	59	72	25		12
JECA	Jewel Cave National Monument	Midwest	High potential extirpation	8.5	Summer	0.387755	85	60	16		41	2
JECA	Jewel Cave National Monument	Midwest	High potential extirpation	8.5	Winter	0.45098	59	92	51		18
JODR	John D. Rockefeller, Jr., Memorial Parkway	Intermountain	High potential extirpation	2.6	Summer	0.0947368	97	91	6		12
JODR	John D. Rockefeller, Jr., Memorial Parkway	Intermountain	High potential extirpation	2.6	Winter	0.0894309	61	60	5		6
JODR	John D. Rockefeller, Jr., Memorial Parkway	Intermountain	High potential extirpation	8.5	Summer	0.182796	97	87	12		22
JODR	John D. Rockefeller, Jr., Memorial Parkway	Intermountain	High potential extirpation	8.5	Winter	0.100775	61	66	9		4
JODA	John Day Fossil Beds National Monument	Pacific West	Low change	2.6	Summer	0.107843	103	99	9		13
JODA	John Day Fossil Beds National Monument	Pacific West	Low change	2.6	Winter	0.0988142	117	134	21		4
JODA	John Day Fossil Beds National Monument	Pacific West	Low change	8.5	Summer	0.15493	103	108	19		14
JODA	John Day Fossil Beds National Monument	Pacific West	Low change	8.5	Winter	0.161765	117	153	40		4	1
JOMU	John Muir National Historic Site	Pacific West	High potential colonization	2.6	Summer	0.147208	97	98	15		14
JOMU	John Muir National Historic Site	Pacific West	High potential colonization	2.6	Winter	0.0679612	199	211	20		8	1
JOMU	John Muir National Historic Site	Pacific West	High potential colonization	8.5	Summer	0.23445	97	110	31		18
JOMU	John Muir National Historic Site	Pacific West	High potential colonization	8.5	Winter	0.0825243	199	211	23		11	1
JOFL	Johnstown Flood National Memorial	Northeast	High potential extirpation	2.6	Summer	0.209581	86	79	14		21
JOFL	Johnstown Flood National Memorial	Northeast	High potential extirpation	2.6	Winter	0.337662	69	83	33	1	19
JOFL	Johnstown Flood National Memorial	Northeast	High potential extirpation	8.5	Summer	0.285714	86	80	21		27	1
JOFL	Johnstown Flood National Memorial	Northeast	High potential extirpation	8.5	Winter	0.357576	69	94	42		17	1
JOTR	Joshua Tree National Park	Pacific West	Low change	2.6	Summer	0.0909091	93	92	8		9
JOTR	Joshua Tree National Park	Pacific West	Low change	2.6	Winter	0.108434	191	222	38	2	7	2
JOTR	Joshua Tree National Park	Pacific West	Low change	8.5	Summer	0.102703	93	90	8		11
JOTR	Joshua Tree National Park	Pacific West	Low change	8.5	Winter	0.150235	191	233	53	2	11
KATM	Katmai National Park and Preserve	Alaska	Intermediate change	2.6	Summer	0.153439	90	97	18	1	11
KATM	Katmai National Park and Preserve	Alaska	Intermediate change	2.6	Winter	0.162791	53	74	21
KATM	Katmai National Park and Preserve	Alaska	Intermediate change	8.5	Summer	0.21466	90	99	25	1	16
KATM	Katmai National Park and Preserve	Alaska	Intermediate change	8.5	Winter	0.248227	53	86	34		1
KEFJ	Kenai Fjords National Park	Alaska	Low change	2.6	Summer	0.0628571	87	86	5		6
KEFJ	Kenai Fjords National Park	Alaska	Low change	2.6	Winter	0.10828	69	86	17
KEFJ	Kenai Fjords National Park	Alaska	Low change	8.5	Summer	0.138122	87	92	15		10
KEFJ	Kenai Fjords National Park	Alaska	Low change	8.5	Winter	0.15	69	89	22		2
KEMO	Kennesaw Mountain National Battlefield Park	Southeast	Intermediate change	2.6	Summer	0.142857	84	75	7		16	2
KEMO	Kennesaw Mountain National Battlefield Park	Southeast	Intermediate change	2.6	Winter	0.141631	104	127	28	1	5
KEMO	Kennesaw Mountain National Battlefield Park	Southeast	Intermediate change	8.5	Summer	0.218391	84	88	21		17	2
KEMO	Kennesaw Mountain National Battlefield Park	Southeast	Intermediate change	8.5	Winter	0.217742	104	142	46	1	8
KIMO	Kings Mountain National Military Park	Southeast	Intermediate change	2.6	Summer	0.15	83	75	8		16	2
KIMO	Kings Mountain National Military Park	Southeast	Intermediate change	2.6	Winter	0.186441	101	133	38	1	6
KIMO	Kings Mountain National Military Park	Southeast	Intermediate change	8.5	Summer	0.22807	83	86	21		18	2
KIMO	Kings Mountain National Military Park	Southeast	Intermediate change	8.5	Winter	0.25	101	145	53	1	9
KLGO	Klondike Gold Rush National Historical Park	Alaska	Low change	2.6	Summer	0.0707071	97	99	8		6
KLGO	Klondike Gold Rush National Historical Park	Alaska	Low change	2.6	Winter	0.0990991	53	56	7		4
KLGO	Klondike Gold Rush National Historical Park	Alaska	Low change	8.5	Summer	0.157895	97	110	23	2	10
KLGO	Klondike Gold Rush National Historical Park	Alaska	Low change	8.5	Winter	0.131148	53	67	15	1	1
KNRI	Knife River Indian Villages National Historic Site	Midwest	Low change	2.6	Summer	0.0921986	70	69	6	1	7
KNRI	Knife River Indian Villages National Historic Site	Midwest	Low change	2.6	Winter	0.211538	42	60	20	2	2
KNRI	Knife River Indian Villages National Historic Site	Midwest	Low change	8.5	Summer	0.170068	70	75	15	1	10	1
KNRI	Knife River Indian Villages National Historic Site	Midwest	Low change	8.5	Winter	0.398374	42	79	43	2	6	1
KOVA	Kobuk Valley National Park	Alaska	High potential colonization	2.6	Summer	0.120567	63	76	15		2
KOVA	Kobuk Valley National Park	Alaska	High potential colonization	2.6	Winter	0.107692	28	35	7
KOVA	Kobuk Valley National Park	Alaska	High potential colonization	8.5	Summer	0.229814	63	96	35		2
KOVA	Kobuk Valley National Park	Alaska	High potential colonization	8.5	Winter	0.15942	28	39	11
LACL	Lake Clark National Park and Preserve	Alaska	High potential colonization	2.6	Summer	0.11828	85	99	18	1	4
LACL	Lake Clark National Park and Preserve	Alaska	High potential colonization	2.6	Winter	0.107143	50	60	11		1
LACL	Lake Clark National Park and Preserve	Alaska	High potential colonization	8.5	Summer	0.178378	85	98	23	1	10
LACL	Lake Clark National Park and Preserve	Alaska	High potential colonization	8.5	Winter	0.173554	50	69	20		1
LAKE	Lake Mead National Recreation Area	Intermountain	Low change	2.6	Summer	0.0864198	78	82	9		5
LAKE	Lake Mead National Recreation Area	Intermountain	Low change	2.6	Winter	0.066313	182	193	18	1	7	2
LAKE	Lake Mead National Recreation Area	Intermountain	Low change	8.5	Summer	0.0797546	78	83	9		4
LAKE	Lake Mead National Recreation Area	Intermountain	Low change	8.5	Winter	0.126904	182	210	39	2	11	1
LAMR	Lake Meredith National Recreation Area	Intermountain	High potential colonization	2.6	Summer	0.125926	59	74	16		1
LAMR	Lake Meredith National Recreation Area	Intermountain	High potential colonization	2.6	Winter	0.139785	121	156	37	1	2
LAMR	Lake Meredith National Recreation Area	Intermountain	High potential colonization	8.5	Summer	0.269231	59	95	39		3
LAMR	Lake Meredith National Recreation Area	Intermountain	High potential colonization	8.5	Winter	0.245675	121	166	58	1	13	2
LARO	Lake Roosevelt National Recreation Area	Pacific West	High potential extirpation	2.6	Summer	0.114286	112	96	4		20
LARO	Lake Roosevelt National Recreation Area	Pacific West	High potential extirpation	2.6	Winter	0.14554	98	113	23		8
LARO	Lake Roosevelt National Recreation Area	Pacific West	High potential extirpation	8.5	Summer	0.15942	112	93	7		26
LARO	Lake Roosevelt National Recreation Area	Pacific West	High potential extirpation	8.5	Winter	0.22807	98	128	41		11
LAVO	Lassen Volcanic National Park	Pacific West	Low change	2.6	Summer	0.125628	99	98	12	1	13
LAVO	Lassen Volcanic National Park	Pacific West	Low change	2.6	Winter	0.101852	103	111	15	2	7
LAVO	Lassen Volcanic National Park	Pacific West	Low change	8.5	Summer	0.148515	99	101	16	1	14
LAVO	Lassen Volcanic National Park	Pacific West	Low change	8.5	Winter	0.182609	103	125	32	2	10
LABE	Lava Beds National Monument	Pacific West	Low change	2.6	Summer	0.0794979	119	118	9		10	1
LABE	Lava Beds National Monument	Pacific West	Low change	2.6	Winter	0.118774	122	137	23	1	8
LABE	Lava Beds National Monument	Pacific West	Low change	8.5	Summer	0.17094	119	113	17		23	1
LABE	Lava Beds National Monument	Pacific West	Low change	8.5	Winter	0.157895	122	142	31	1	11	1
LEWI	Lewis and Clark National Historical Park	Pacific West	High turnover	2.6	Summer	0.228916	85	79	16		22	1
LEWI	Lewis and Clark National Historical Park	Pacific West	High turnover	2.6	Winter	0.0957096	142	159	23		6	1
LEWI	Lewis and Clark National Historical Park	Pacific West	High turnover	8.5	Summer	0.287356	85	87	26	1	24	1
LEWI	Lewis and Clark National Historical Park	Pacific West	High turnover	8.5	Winter	0.15625	142	176	42		8	2
LIBO	Lincoln Boyhood National Memorial	Midwest	Intermediate change	2.6	Summer	0.144578	83	81	11		13
LIBO	Lincoln Boyhood National Memorial	Midwest	Intermediate change	2.6	Winter	0.157407	99	115	25	1	9	1
LIBO	Lincoln Boyhood National Memorial	Midwest	Intermediate change	8.5	Summer	0.202312	83	88	20		15
LIBO	Lincoln Boyhood National Memorial	Midwest	Intermediate change	8.5	Winter	0.22467	99	126	39	1	12
LIBI	Little Bighorn Battlefield National Monument	Intermountain	High turnover	2.6	Summer	0.169591	82	87	17		12	1
LIBI	Little Bighorn Battlefield National Monument	Intermountain	High turnover	2.6	Winter	0.222222	79	99	30		10	1
LIBI	Little Bighorn Battlefield National Monument	Intermountain	High turnover	8.5	Summer	0.257485	82	83	22		21	1
LIBI	Little Bighorn Battlefield National Monument	Intermountain	High turnover	8.5	Winter	0.313131	79	117	50		12	2
LIRI	Little River Canyon National Preserve	Southeast	Low change	2.6	Summer	0.10559	81	78	7		10	1
LIRI	Little River Canyon National Preserve	Southeast	Low change	2.6	Winter	0.0844444	105	118	16		3
LIRI	Little River Canyon National Preserve	Southeast	Low change	8.5	Summer	0.170732	81	81	14		14	2
LIRI	Little River Canyon National Preserve	Southeast	Low change	8.5	Winter	0.2	105	143	44		6
LYJO	Lyndon B. Johnson National Historical Park	Intermountain	Low change	2.6	Summer	0.0824742	92	100	12		4
LYJO	Lyndon B. Johnson National Historical Park	Intermountain	Low change	2.6	Winter	0.111765	159	179	29		9
LYJO	Lyndon B. Johnson National Historical Park	Intermountain	Low change	8.5	Summer	0.135417	92	98	16		10
LYJO	Lyndon B. Johnson National Historical Park	Intermountain	Low change	8.5	Winter	0.203438	159	188	50	1	21	1
MACA	Mammoth Cave National Park	Southeast	Low change	2.6	Summer	0.106918	78	79	9		8
MACA	Mammoth Cave National Park	Southeast	Low change	2.6	Winter	0.107981	96	115	21	1	2
MACA	Mammoth Cave National Park	Southeast	Low change	8.5	Summer	0.175758	78	85	18		11	1
MACA	Mammoth Cave National Park	Southeast	Low change	8.5	Winter	0.187773	96	131	39	1	4
MANA	Manassas National Battlefield Park	National Capital	High turnover	2.6	Summer	0.183432	82	85	17		14	1
MANA	Manassas National Battlefield Park	National Capital	High turnover	2.6	Winter	0.14554	94	117	27	1	4	2
MANA	Manassas National Battlefield Park	National Capital	High turnover	8.5	Summer	0.261905	82	84	23		21	1
MANA	Manassas National Battlefield Park	National Capital	High turnover	8.5	Winter	0.261803	94	137	52	1	9	2
MANZ	Manzanar National Historic Site	Pacific West	High potential extirpation	2.6	Summer	0.0957447	96	90	6		12	1
MANZ	Manzanar National Historic Site	Pacific West	High potential extirpation	2.6	Winter	0.0718954	146	158	17		5
MANZ	Manzanar National Historic Site	Pacific West	High potential extirpation	8.5	Summer	0.187166	96	89	14		21	1
MANZ	Manzanar National Historic Site	Pacific West	High potential extirpation	8.5	Winter	0.106109	146	163	25	1	8
MABI	Marsh-Billings-Rockefeller National Historical Park	Northeast	High turnover	2.6	Summer	0.317365	79	86	30	1	23
MABI	Marsh-Billings-Rockefeller National Historical Park	Northeast	High turnover	2.6	Winter	0.418803	45	70	37	3	12	1
MABI	Marsh-Billings-Rockefeller National Historical Park	Northeast	High turnover	8.5	Summer	0.478261	79	80	39	1	38
MABI	Marsh-Billings-Rockefeller National Historical Park	Northeast	High turnover	8.5	Winter	0.581395	45	82	56	3	19	1
MEVE	Mesa Verde National Park	Intermountain	Intermediate change	2.6	Summer	0.135802	81	79	10		12
MEVE	Mesa Verde National Park	Intermountain	Intermediate change	2.6	Winter	0.123894	102	122	24	1	4	2
MEVE	Mesa Verde National Park	Intermountain	Intermediate change	8.5	Summer	0.212121	81	82	18		17
MEVE	Mesa Verde National Park	Intermountain	Intermediate change	8.5	Winter	0.235294	102	134	44	1	12	2
MIMA	Minute Man National Historical Park	Northeast	High turnover	2.6	Summer	0.166667	75	79	15		11
MIMA	Minute Man National Historical Park	Northeast	High turnover	2.6	Winter	0.182796	83	101	26	1	8	1
MIMA	Minute Man National Historical Park	Northeast	High turnover	8.5	Summer	0.254658	75	84	25		16	1
MIMA	Minute Man National Historical Park	Northeast	High turnover	8.5	Winter	0.226804	83	109	35		9	1
MISS	Mississippi National River and Recreation Area	Midwest	High turnover	2.6	Summer	0.231707	87	75	13		25
MISS	Mississippi National River and Recreation Area	Midwest	High turnover	2.6	Winter	0.301587	51	73	30		8
MISS	Mississippi National River and Recreation Area	Midwest	High turnover	8.5	Summer	0.333333	87	79	24		32	1
MISS	Mississippi National River and Recreation Area	Midwest	High turnover	8.5	Winter	0.411765	51	83	44		12	1
MNRR	Missouri National Recreation River	Midwest	High turnover	2.6	Summer	0.23741	67	70	18		15	2
MNRR	Missouri National Recreation River	Midwest	High turnover	2.6	Winter	0.227586	58	85	30	1	3	1
MNRR	Missouri National Recreation River	Midwest	High turnover	8.5	Summer	0.319728	67	78	29		18	1
MNRR	Missouri National Recreation River	Midwest	High turnover	8.5	Winter	0.329268	58	104	50		4	1
MOJA	Mojave National Preserve	Pacific West	Low change	2.6	Summer	0.136095	84	83	11		12	1
MOJA	Mojave National Preserve	Pacific West	Low change	2.6	Winter	0.0765172	184	193	19		10	1
MOJA	Mojave National Preserve	Pacific West	Low change	8.5	Summer	0.130952	84	82	10		12	1
MOJA	Mojave National Preserve	Pacific West	Low change	8.5	Winter	0.121212	184	210	37	2	11
MONO	Monocacy National Battlefield	National Capital	High potential extirpation	2.6	Summer	0.142857	81	85	14		10	1
MONO	Monocacy National Battlefield	National Capital	High potential extirpation	2.6	Winter	0.15122	92	111	25		6	3
MONO	Monocacy National Battlefield	National Capital	High potential extirpation	8.5	Summer	0.219512	81	81	18		18	1
MONO	Monocacy National Battlefield	National Capital	High potential extirpation	8.5	Winter	0.222222	92	122	39	1	9	3
MOCA	Montezuma Castle National Monument	Intermountain	High potential colonization	2.6	Summer	0.16092	78	94	22		6	1
MOCA	Montezuma Castle National Monument	Intermountain	High potential colonization	2.6	Winter	0.117117	152	179	33		6	2
MOCA	Montezuma Castle National Monument	Intermountain	High potential colonization	8.5	Summer	0.186813	78	102	29		5
MOCA	Montezuma Castle National Monument	Intermountain	High potential colonization	8.5	Winter	0.147059	152	186	42	1	8	2
MOCR	Moores Creek National Battlefield	Southeast	High potential colonization	2.6	Summer	0.113924	77	79	10		8	1
MOCR	Moores Creek National Battlefield	Southeast	High potential colonization	2.6	Winter	0.113402	136	153	25	1	8
MOCR	Moores Creek National Battlefield	Southeast	High potential colonization	8.5	Summer	0.26257	77	100	35		12	1
MOCR	Moores Creek National Battlefield	Southeast	High potential colonization	8.5	Winter	0.206667	136	162	44	1	18
MORR	Morristown National Historical Park	Northeast	Intermediate change	2.6	Summer	0.127273	79	84	13		8	1
MORR	Morristown National Historical Park	Northeast	Intermediate change	2.6	Winter	0.169231	88	105	25	1	8	2
MORR	Morristown National Historical Park	Northeast	Intermediate change	8.5	Summer	0.214286	79	87	22		14	1
MORR	Morristown National Historical Park	Northeast	Intermediate change	8.5	Winter	0.232323	88	108	33	1	13	2
MORA	Mount Rainier National Park	Pacific West	High potential extirpation	2.6	Summer	0.178571	89	77	9	1	21
MORA	Mount Rainier National Park	Pacific West	High potential extirpation	2.6	Winter	0.107692	100	93	7		14
MORA	Mount Rainier National Park	Pacific West	High potential extirpation	8.5	Summer	0.197605	89	76	10	1	23
MORA	Mount Rainier National Park	Pacific West	High potential extirpation	8.5	Winter	0.125	100	106	16	2	10
MORU	Mount Rushmore National Memorial	Midwest	High potential extirpation	2.6	Summer	0.261745	85	62	8		31	1
MORU	Mount Rushmore National Memorial	Midwest	High potential extirpation	2.6	Winter	0.272727	57	73	26		10
MORU	Mount Rushmore National Memorial	Midwest	High potential extirpation	8.5	Summer	0.412587	85	56	15		44	2
MORU	Mount Rushmore National Memorial	Midwest	High potential extirpation	8.5	Winter	0.449664	57	90	50		17	1
MUWO	Muir Woods National Monument	Pacific West	Low change	2.6	Summer	0.140097	97	108	20	1	9
MUWO	Muir Woods National Monument	Pacific West	Low change	2.6	Winter	0.0754717	208	214	19		13
MUWO	Muir Woods National Monument	Pacific West	Low change	8.5	Summer	0.178744	97	108	24	1	13
MUWO	Muir Woods National Monument	Pacific West	Low change	8.5	Winter	0.0934579	208	218	25		15
NATR	Natchez Trace Parkway and National Scenic Trail	Southeast	High potential colonization	2.6	Summer	0.173184	80	97	24		7	1
NATR	Natchez Trace Parkway and National Scenic Trail	Southeast	High potential colonization	2.6	Winter	0.161972	124	158	40		6
NATR	Natchez Trace Parkway and National Scenic Trail	Southeast	High potential colonization	8.5	Summer	0.248677	80	107	37		10	1
NATR	Natchez Trace Parkway and National Scenic Trail	Southeast	High potential colonization	8.5	Winter	0.25641	124	186	71		9	1
NACE	National Capital Parks-East	National Capital	High turnover	2.6	Summer	0.207101	81	86	20		15
NACE	National Capital Parks-East	National Capital	High turnover	2.6	Winter	0.173913	109	119	25	1	15	2
NACE	National Capital Parks-East	National Capital	High turnover	8.5	Summer	0.274854	81	88	27		20
NACE	National Capital Parks-East	National Capital	High turnover	8.5	Winter	0.267717	109	143	51	1	17	1
NABR	Natural Bridges National Monument	Intermountain	High turnover	2.6	Summer	0.231788	74	75	18		17	2
NABR	Natural Bridges National Monument	Intermountain	High turnover	2.6	Winter	0.134615	97	109	20		8
NABR	Natural Bridges National Monument	Intermountain	High turnover	8.5	Summer	0.324675	74	78	27		23	2
NABR	Natural Bridges National Monument	Intermountain	High turnover	8.5	Winter	0.265487	97	127	45		15	2
NAVA	Navajo National Monument	Intermountain	High turnover	2.6	Summer	0.223022	68	69	16		15	2
NAVA	Navajo National Monument	Intermountain	High turnover	2.6	Winter	0.184834	96	113	28		11	1
NAVA	Navajo National Monument	Intermountain	High turnover	8.5	Summer	0.393939	68	62	23		29	2
NAVA	Navajo National Monument	Intermountain	High turnover	8.5	Winter	0.294643	96	126	48		18	2
NERI	New River Gorge National River	Northeast	High potential extirpation	2.6	Summer	0.170732	85	77	10		18	1
NERI	New River Gorge National River	Northeast	High potential extirpation	2.6	Winter	0.121951	79	83	12		8	2
NERI	New River Gorge National River	Northeast	High potential extirpation	8.5	Summer	0.230769	85	82	18		21	1
NERI	New River Gorge National River	Northeast	High potential extirpation	8.5	Winter	0.191257	79	102	29		6	2
NEPE	Nez Perce National Historical Park	Pacific West	High potential extirpation	2.6	Summer	0.184549	121	110	16	1	27	1
NEPE	Nez Perce National Historical Park	Pacific West	High potential extirpation	2.6	Winter	0.123288	101	116	21	1	6
NEPE	Nez Perce National Historical Park	Pacific West	High potential extirpation	8.5	Summer	0.27193	121	105	23		39	1
NEPE	Nez Perce National Historical Park	Pacific West	High potential extirpation	8.5	Winter	0.245763	101	133	45	1	13
NISI	Ninety Six National Historic Site	Southeast	Intermediate change	2.6	Summer	0.137725	84	81	10		13	2
NISI	Ninety Six National Historic Site	Southeast	Intermediate change	2.6	Winter	0.148438	113	141	33	1	5
NISI	Ninety Six National Historic Site	Southeast	Intermediate change	8.5	Summer	0.206704	84	93	23		14	2
NISI	Ninety Six National Historic Site	Southeast	Intermediate change	8.5	Winter	0.226277	113	159	54	1	8
NIOB	Niobrara National Scenic River	Midwest	High turnover	2.6	Summer	0.220588	63	71	19		11	1
NIOB	Niobrara National Scenic River	Midwest	High turnover	2.6	Winter	0.2	71	92	27	1	6	1
NIOB	Niobrara National Scenic River	Midwest	High turnover	8.5	Summer	0.300699	63	78	29		14	1
NIOB	Niobrara National Scenic River	Midwest	High turnover	8.5	Winter	0.322404	71	110	49		10	1
NOAT	Noatak National Preserve	Alaska	High potential colonization	2.6	Summer	0.088	60	63	7		4
NOAT	Noatak National Preserve	Alaska	High potential colonization	2.6	Winter	0.101449	31	36	6		1
NOAT	Noatak National Preserve	Alaska	High potential colonization	8.5	Summer	0.205479	60	84	27		3
NOAT	Noatak National Preserve	Alaska	High potential colonization	8.5	Winter	0.184211	31	43	13		1
NOCA	North Cascades National Park	Pacific West	Low change	2.6	Summer	0.0574713	85	87	6	1	4
NOCA	North Cascades National Park	Pacific West	Low change	2.6	Winter	0.0921986	67	72	9		4
NOCA	North Cascades National Park	Pacific West	Low change	8.5	Summer	0.101796	85	80	6	1	11
NOCA	North Cascades National Park	Pacific West	Low change	8.5	Winter	0.144737	67	83	19		3
OBRI	Obed Wild and Scenic River	Southeast	Low change	2.6	Summer	0.0987654	79	81	9		7
OBRI	Obed Wild and Scenic River	Southeast	Low change	2.6	Winter	0.0738916	94	107	14	1	1
OBRI	Obed Wild and Scenic River	Southeast	Low change	8.5	Summer	0.157233	79	78	12		13	1
OBRI	Obed Wild and Scenic River	Southeast	Low change	8.5	Winter	0.134615	94	112	23	1	5
OCMU	Ocmulgee National Monument	Southeast	High potential colonization	2.6	Summer	0.168539	80	96	23		7	1
OCMU	Ocmulgee National Monument	Southeast	High potential colonization	2.6	Winter	0.193333	134	164	44		14	1
OCMU	Ocmulgee National Monument	Southeast	High potential colonization	8.5	Summer	0.180328	80	101	27		6
OCMU	Ocmulgee National Monument	Southeast	High potential colonization	8.5	Winter	0.234177	134	180	60		14
OLYM	Olympic National Park	Pacific West	High turnover	2.6	Summer	0.156463	71	74	13	1	10
OLYM	Olympic National Park	Pacific West	High turnover	2.6	Winter	0.126531	112	131	25	3	6
OLYM	Olympic National Park	Pacific West	High turnover	8.5	Summer	0.269231	71	83	27	3	15
OLYM	Olympic National Park	Pacific West	High turnover	8.5	Winter	0.174603	112	138	35	2	9
ORCA	Oregon Caves National Monument and Preserve	Pacific West	Low change	2.6	Summer	0.0847458	87	88	8	1	7
ORCA	Oregon Caves National Monument and Preserve	Pacific West	Low change	2.6	Winter	0.0996016	123	126	14	1	11	1
ORCA	Oregon Caves National Monument and Preserve	Pacific West	Low change	8.5	Summer	0.113636	87	87	10	1	10
ORCA	Oregon Caves National Monument and Preserve	Pacific West	Low change	8.5	Winter	0.152672	123	137	27		13	1
ORPI	Organ Pipe Cactus National Monument	Intermountain	Low change	2.6	Summer	0.102703	85	98	16		3
ORPI	Organ Pipe Cactus National Monument	Intermountain	Low change	2.6	Winter	0.135266	190	222	44	2	12
ORPI	Organ Pipe Cactus National Monument	Intermountain	Low change	8.5	Summer	0.112299	85	100	18		3
ORPI	Organ Pipe Cactus National Monument	Intermountain	Low change	8.5	Winter	0.160377	190	232	55	3	13
OZAR	Ozark National Scenic Riverways	Midwest	Intermediate change	2.6	Summer	0.141104	79	82	13		10	1
OZAR	Ozark National Scenic Riverways	Midwest	Intermediate change	2.6	Winter	0.207207	92	128	41	1	5
OZAR	Ozark National Scenic Riverways	Midwest	Intermediate change	8.5	Summer	0.221557	79	86	22		15	2
OZAR	Ozark National Scenic Riverways	Midwest	Intermediate change	8.5	Winter	0.268085	92	141	56	1	7
PAIS	Padre Island National Seashore	Intermountain	Low change	2.6	Summer	0.0949721	86	91	11	1	6	1
PAIS	Padre Island National Seashore	Intermountain	Low change	2.6	Winter	0.05	197	201	12	2	8
PAIS	Padre Island National Seashore	Intermountain	Low change	8.5	Summer	0.104972	86	93	13	1	6
PAIS	Padre Island National Seashore	Intermountain	Low change	8.5	Winter	0.0669975	197	204	17	1	10
PAAL	Palo Alto Battlefield National Historical Park	Intermountain	Low change	2.6	Summer	0.0444444	86	92	7		1
PAAL	Palo Alto Battlefield National Historical Park	Intermountain	Low change	2.6	Winter	0.0274314	200	199	5		6
PAAL	Palo Alto Battlefield National Historical Park	Intermountain	Low change	8.5	Summer	0.0497238	86	93	8		1
PAAL	Palo Alto Battlefield National Historical Park	Intermountain	Low change	8.5	Winter	0.0712531	200	205	17		12	1
PERI	Pea Ridge National Military Park	Midwest	Intermediate change	2.6	Summer	0.137725	82	83	12		11	1
PERI	Pea Ridge National Military Park	Midwest	Intermediate change	2.6	Winter	0.133641	96	119	26	1	3
PERI	Pea Ridge National Military Park	Midwest	Intermediate change	8.5	Summer	0.204545	82	92	23		13	1
PERI	Pea Ridge National Military Park	Midwest	Intermediate change	8.5	Winter	0.236052	96	135	47	1	8
PECO	Pecos National Historical Park	Intermountain	High potential extirpation	2.6	Summer	0.152174	94	88	11		17
PECO	Pecos National Historical Park	Intermountain	High potential extirpation	2.6	Winter	0.154545	100	118	26		8	1
PECO	Pecos National Historical Park	Intermountain	High potential extirpation	8.5	Summer	0.285714	94	86	22		30
PECO	Pecos National Historical Park	Intermountain	High potential extirpation	8.5	Winter	0.248945	100	135	47		12	1
PETE	Petersburg National Battlefield	Northeast	Intermediate change	2.6	Summer	0.100592	83	84	9		8
PETE	Petersburg National Battlefield	Northeast	Intermediate change	2.6	Winter	0.135371	105	122	24	1	7	1
PETE	Petersburg National Battlefield	Northeast	Intermediate change	8.5	Summer	0.22093	83	87	21		17	2
PETE	Petersburg National Battlefield	Northeast	Intermediate change	8.5	Winter	0.215686	105	148	49	1	6
PEFO	Petrified Forest National Park	Intermountain	High turnover	2.6	Summer	0.179856	68	69	13		12
PEFO	Petrified Forest National Park	Intermountain	High turnover	2.6	Winter	0.154717	122	141	30	2	11
PEFO	Petrified Forest National Park	Intermountain	High turnover	8.5	Summer	0.266187	68	69	19		18
PEFO	Petrified Forest National Park	Intermountain	High turnover	8.5	Winter	0.201439	122	154	44	2	12
PETR	Petroglyph National Monument	Intermountain	Intermediate change	2.6	Summer	0.163121	69	70	12		11
PETR	Petroglyph National Monument	Intermountain	Intermediate change	2.6	Winter	0.115789	131	152	27		6	1
PETR	Petroglyph National Monument	Intermountain	Intermediate change	8.5	Summer	0.205674	69	70	15		14
PETR	Petroglyph National Monument	Intermountain	Intermediate change	8.5	Winter	0.20678	131	162	46		15	2
PIRO	Pictured Rocks National Lakeshore	Midwest	High turnover	2.6	Summer	0.314917	86	93	32	1	25
PIRO	Pictured Rocks National Lakeshore	Midwest	High turnover	2.6	Winter	0.33871	55	67	27	3	15	1
PIRO	Pictured Rocks National Lakeshore	Midwest	High turnover	8.5	Summer	0.538462	86	81	43	1	48
PIRO	Pictured Rocks National Lakeshore	Midwest	High turnover	8.5	Winter	0.492754	55	81	47	4	21	1
PINN	Pinnacles National Park	Pacific West	Low change	2.6	Summer	0.0995261	109	100	6	1	15
PINN	Pinnacles National Park	Pacific West	Low change	2.6	Winter	0.0769231	178	197	24	1	5
PINN	Pinnacles National Park	Pacific West	Low change	8.5	Summer	0.190909	109	109	21	1	21
PINN	Pinnacles National Park	Pacific West	Low change	8.5	Winter	0.0866142	178	201	28		5
PISP	Pipe Spring National Monument	Intermountain	High turnover	2.6	Summer	0.179856	66	71	15		10	1
PISP	Pipe Spring National Monument	Intermountain	High turnover	2.6	Winter	0.104478	124	142	23	1	5	1
PISP	Pipe Spring National Monument	Intermountain	High turnover	8.5	Summer	0.282759	66	77	26		15	1
PISP	Pipe Spring National Monument	Intermountain	High turnover	8.5	Winter	0.181495	124	155	41	1	10	1
PIPE	Pipestone National Monument	Midwest	High potential extirpation	2.6	Summer	0.22293	83	72	12		23
PIPE	Pipestone National Monument	Midwest	High potential extirpation	2.6	Winter	0.296296	45	61	24	1	8
PIPE	Pipestone National Monument	Midwest	High potential extirpation	8.5	Summer	0.346154	83	71	21		33	1
PIPE	Pipestone National Monument	Midwest	High potential extirpation	8.5	Winter	0.424	45	78	43	1	10	1
PISC	Piscataway Park	National Capital	High potential extirpation	2.6	Summer	0.2	84	84	17		17
PISC	Piscataway Park	National Capital	High potential extirpation	2.6	Winter	0.179039	107	120	27	1	14	2
PISC	Piscataway Park	National Capital	High potential extirpation	8.5	Summer	0.266272	84	83	22		23
PISC	Piscataway Park	National Capital	High potential extirpation	8.5	Winter	0.269076	107	140	50	1	17	2
PORE	Point Reyes National Seashore	Pacific West	High potential colonization	2.6	Summer	0.142857	92	109	23		6
PORE	Point Reyes National Seashore	Pacific West	High potential colonization	2.6	Winter	0.0853081	206	214	22		14
PORE	Point Reyes National Seashore	Pacific West	High potential colonization	8.5	Summer	0.190244	92	111	29	1	10
PORE	Point Reyes National Seashore	Pacific West	High potential colonization	8.5	Winter	0.103774	206	216	27		17
PRSF	Presidio of San Francisco	Pacific West	Low change	2.6	Summer	0.137615	99	117	24	1	6
PRSF	Presidio of San Francisco	Pacific West	Low change	2.6	Winter	0.0657277	205	219	21		7
PRSF	Presidio of San Francisco	Pacific West	Low change	8.5	Summer	0.179245	99	111	25	1	13
PRSF	Presidio of San Francisco	Pacific West	Low change	8.5	Winter	0.0783848	205	214	21		12
PRWI	Prince William Forest Park	National Capital	High potential extirpation	2.6	Summer	0.192982	83	86	18		15
PRWI	Prince William Forest Park	National Capital	High potential extirpation	2.6	Winter	0.157407	97	117	27	1	7	2
PRWI	Prince William Forest Park	National Capital	High potential extirpation	8.5	Summer	0.254438	83	84	22		21
PRWI	Prince William Forest Park	National Capital	High potential extirpation	8.5	Winter	0.248945	97	138	50	1	9	2
RABR	Rainbow Bridge National Monument	Intermountain	High turnover	2.6	Summer	0.208333	72	70	14		16	2
RABR	Rainbow Bridge National Monument	Intermountain	High turnover	2.6	Winter	0.149254	120	146	33	1	7	3
RABR	Rainbow Bridge National Monument	Intermountain	High turnover	8.5	Summer	0.319728	72	73	24		23	2
RABR	Rainbow Bridge National Monument	Intermountain	High turnover	8.5	Winter	0.213483	120	145	41	1	16	2
REDW	Redwood National Park	Pacific West	Intermediate change	2.6	Summer	0.164835	91	89	14	1	16
REDW	Redwood National Park	Pacific West	Intermediate change	2.6	Winter	0.115385	172	190	30		12
REDW	Redwood National Park	Pacific West	Intermediate change	8.5	Summer	0.204301	91	93	20	1	18
REDW	Redwood National Park	Pacific West	Intermediate change	8.5	Winter	0.151351	172	196	40		16	1
RICH	Richmond National Battlefield Park	Northeast	Intermediate change	2.6	Summer	0.119048	82	84	11		9
RICH	Richmond National Battlefield Park	Northeast	Intermediate change	2.6	Winter	0.127753	103	122	24	1	5
RICH	Richmond National Battlefield Park	Northeast	Intermediate change	8.5	Summer	0.213873	82	89	22		15	1
RICH	Richmond National Battlefield Park	Northeast	Intermediate change	8.5	Winter	0.237354	103	152	55	1	6
RIGR	Rio Grande Wild and Scenic River	Intermountain	Low change	2.6	Summer	0.0947368	90	98	13		5
RIGR	Rio Grande Wild and Scenic River	Intermountain	Low change	2.6	Winter	0.0817942	181	196	23	2	8	1
RIGR	Rio Grande Wild and Scenic River	Intermountain	Low change	8.5	Summer	0.14433	90	102	20		8
RIGR	Rio Grande Wild and Scenic River	Intermountain	Low change	8.5	Winter	0.13	181	217	44	2	8	1
ROCR	Rock Creek Park	National Capital	High turnover	2.6	Summer	0.195266	80	87	20		13
ROCR	Rock Creek Park	National Capital	High turnover	2.6	Winter	0.177489	107	122	28	1	13	2
ROCR	Rock Creek Park	National Capital	High turnover	8.5	Summer	0.26506	80	84	24		20
ROCR	Rock Creek Park	National Capital	High turnover	8.5	Winter	0.264	107	141	50	1	16	1
ROMO	Rocky Mountain National Park	Intermountain	High potential extirpation	2.6	Summer	0.13615	101	110	19		10
ROMO	Rocky Mountain National Park	Intermountain	High potential extirpation	2.6	Winter	0.240876	59	76	25		8	1
ROMO	Rocky Mountain National Park	Intermountain	High potential extirpation	8.5	Summer	0.205882	101	101	21		21
ROMO	Rocky Mountain National Park	Intermountain	High potential extirpation	8.5	Winter	0.305556	59	83	34		10	1
ROVA	Roosevelt-Vanderbilt National Historic Sites	Northeast	High turnover	2.6	Summer	0.18239	78	79	15		14	1
ROVA	Roosevelt-Vanderbilt National Historic Sites	Northeast	High turnover	2.6	Winter	0.197674	75	95	27		7	2
ROVA	Roosevelt-Vanderbilt National Historic Sites	Northeast	High turnover	8.5	Summer	0.279503	78	81	24		21	1
ROVA	Roosevelt-Vanderbilt National Historic Sites	Northeast	High turnover	8.5	Winter	0.254237	75	100	35	1	10	2
RUCA	Russell Cave National Monument	Southeast	Low change	2.6	Summer	0.0828025	78	77	6		7	1
RUCA	Russell Cave National Monument	Southeast	Low change	2.6	Winter	0.100917	100	116	19		3
RUCA	Russell Cave National Monument	Southeast	Low change	8.5	Summer	0.192547	78	81	17		14	2
RUCA	Russell Cave National Monument	Southeast	Low change	8.5	Winter	0.211864	100	134	42		8
SAHI	Sagamore Hill National Historic Site	Northeast	Intermediate change	2.6	Summer	0.159763	79	88	18		9	1
SAHI	Sagamore Hill National Historic Site	Northeast	Intermediate change	2.6	Winter	0.131783	116	140	29		5	1
SAHI	Sagamore Hill National Historic Site	Northeast	Intermediate change	8.5	Summer	0.243902	79	83	22		18	1
SAHI	Sagamore Hill National Historic Site	Northeast	Intermediate change	8.5	Winter	0.177358	116	147	39	1	8	3
SAGU	Saguaro National Park	Intermountain	Low change	2.6	Summer	0.0761421	92	103	13		2
SAGU	Saguaro National Park	Intermountain	Low change	2.6	Winter	0.117347	177	213	41	1	5	1
SAGU	Saguaro National Park	Intermountain	Low change	8.5	Summer	0.108911	92	108	19		3
SAGU	Saguaro National Park	Intermountain	Low change	8.5	Winter	0.157635	177	227	57	1	7	1
SAGA	Saint-Gaudens National Historic Site	Northeast	High turnover	2.6	Summer	0.304878	79	83	27	1	23
SAGA	Saint-Gaudens National Historic Site	Northeast	High turnover	2.6	Winter	0.423729	46	70	37	3	13	1
SAGA	Saint-Gaudens National Historic Site	Northeast	High turnover	8.5	Summer	0.426752	79	76	32		35
SAGA	Saint-Gaudens National Historic Site	Northeast	High turnover	8.5	Winter	0.575758	46	84	57	2	19	1
SACN	Saint Croix National Scenic Riverway	Midwest	High potential extirpation	2.6	Summer	0.344262	106	75	16		47
SACN	Saint Croix National Scenic Riverway	Midwest	High potential extirpation	2.6	Winter	0.327103	45	60	25	1	10
SACN	Saint Croix National Scenic Riverway	Midwest	High potential extirpation	8.5	Summer	0.412429	106	69	18		55
SACN	Saint Croix National Scenic Riverway	Midwest	High potential extirpation	8.5	Winter	0.508772	45	67	40	1	18
SAPU	Salinas Pueblo Missions National Monument	Intermountain	High potential extirpation	2.6	Summer	0.162791	88	82	11		17
SAPU	Salinas Pueblo Missions National Monument	Intermountain	High potential extirpation	2.6	Winter	0.168	115	133	30		12
SAPU	Salinas Pueblo Missions National Monument	Intermountain	High potential extirpation	8.5	Summer	0.204545	88	86	17		19
SAPU	Salinas Pueblo Missions National Monument	Intermountain	High potential extirpation	8.5	Winter	0.246269	115	151	51		15
SAAN	San Antonio Missions National Historical Park	Intermountain	Low change	2.6	Summer	0.0721649	92	100	11		3
SAAN	San Antonio Missions National Historical Park	Intermountain	Low change	2.6	Winter	0.100529	181	195	26	2	12	1
SAAN	San Antonio Missions National Historical Park	Intermountain	Low change	8.5	Summer	0.0899471	92	95	10		7
SAAN	San Antonio Missions National Historical Park	Intermountain	Low change	8.5	Winter	0.13555	181	208	40	2	13
SAJH	San Juan Island National Historical Park	Pacific West	Low change	2.6	Summer	0.0531915	91	95	7		3
SAJH	San Juan Island National Historical Park	Pacific West	Low change	2.6	Winter	0.138686	121	151	34		4	1
SAJH	San Juan Island National Historical Park	Pacific West	Low change	8.5	Summer	0.175258	91	101	22		12
SAJH	San Juan Island National Historical Park	Pacific West	Low change	8.5	Winter	0.248276	121	167	59		13	2
SAND	Sand Creek Massacre National Historic Site	Intermountain	High potential colonization	2.6	Summer	0.0983607	59	61	7		5
SAND	Sand Creek Massacre National Historic Site	Intermountain	High potential colonization	2.6	Winter	0.107438	109	131	24		2
SAND	Sand Creek Massacre National Historic Site	Intermountain	High potential colonization	8.5	Summer	0.1875	59	67	16		8
SAND	Sand Creek Massacre National Historic Site	Intermountain	High potential colonization	8.5	Winter	0.207692	109	149	47		7	1
SAMO	Santa Monica Mountains National Recreation Area	Pacific West	High turnover	2.6	Summer	0.188034	109	123	29		15	1
SAMO	Santa Monica Mountains National Recreation Area	Pacific West	High turnover	2.6	Winter	0.0869565	220	238	29	1	11
SAMO	Santa Monica Mountains National Recreation Area	Pacific West	High turnover	8.5	Summer	0.263598	109	128	41		22	1
SAMO	Santa Monica Mountains National Recreation Area	Pacific West	High turnover	8.5	Winter	0.130252	220	254	48	1	14
SARA	Saratoga National Historical Park	Northeast	High turnover	2.6	Summer	0.280488	84	78	20		26
SARA	Saratoga National Historical Park	Northeast	High turnover	2.6	Winter	0.342466	58	86	39	2	11
SARA	Saratoga National Historical Park	Northeast	High turnover	8.5	Summer	0.325444	84	83	27		28
SARA	Saratoga National Historical Park	Northeast	High turnover	8.5	Winter	0.417219	58	91	48		15	1
SAIR	Saugus Iron Works National Historic Site	Northeast	High turnover	2.6	Summer	0.159236	76	79	14		11
SAIR	Saugus Iron Works National Historic Site	Northeast	High turnover	2.6	Winter	0.162562	91	110	26	1	7	1
SAIR	Saugus Iron Works National Historic Site	Northeast	High turnover	8.5	Summer	0.256098	76	86	26		16	1
SAIR	Saugus Iron Works National Historic Site	Northeast	High turnover	8.5	Winter	0.21327	91	118	36		9	1
SCBL	Scotts Bluff National Monument	Midwest	High potential extirpation	2.6	Summer	0.162162	74	72	11		13
SCBL	Scotts Bluff National Monument	Midwest	High potential extirpation	2.6	Winter	0.164179	90	109	26		7
SCBL	Scotts Bluff National Monument	Midwest	High potential extirpation	8.5	Summer	0.238095	74	71	16		19	1
SCBL	Scotts Bluff National Monument	Midwest	High potential extirpation	8.5	Winter	0.241706	90	119	40		11	1
SEKI	Sequoia and Kings Canyon National Parks	Pacific West	Low change	2.6	Summer	0.093633	133	132	12		13
SEKI	Sequoia and Kings Canyon National Parks	Pacific West	Low change	2.6	Winter	0.120968	110	136	28	1	2
SEKI	Sequoia and Kings Canyon National Parks	Pacific West	Low change	8.5	Summer	0.166667	133	129	20		24
SEKI	Sequoia and Kings Canyon National Parks	Pacific West	Low change	8.5	Winter	0.178707	110	151	44	1	3
SHEN	Shenandoah National Park	Northeast	High potential colonization	2.6	Summer	0.154762	80	86	16		10	1
SHEN	Shenandoah National Park	Northeast	High potential colonization	2.6	Winter	0.178378	80	103	28		5	2
SHEN	Shenandoah National Park	Northeast	High potential colonization	8.5	Summer	0.232558	80	90	25		15	1
SHEN	Shenandoah National Park	Northeast	High potential colonization	8.5	Winter	0.258537	80	123	48	1	5	2
SHIL	Shiloh National Battlefield	Southeast	Intermediate change	2.6	Summer	0.134146	82	80	10		12	2
SHIL	Shiloh National Battlefield	Southeast	Intermediate change	2.6	Winter	0.122363	108	127	24		5
SHIL	Shiloh National Battlefield	Southeast	Intermediate change	8.5	Summer	0.206897	82	90	22		14	2
SHIL	Shiloh National Battlefield	Southeast	Intermediate change	8.5	Winter	0.223529	108	145	47		10	1
SITK	Sitka National Historical Park	Alaska	High potential extirpation	2.6	Summer	0.126761	73	67	6		12
SITK	Sitka National Historical Park	Alaska	High potential extirpation	2.6	Winter	0.103448	82	90	13	2	5
SITK	Sitka National Historical Park	Alaska	High potential extirpation	8.5	Summer	0.226277	73	62	10	1	21
SITK	Sitka National Historical Park	Alaska	High potential extirpation	8.5	Winter	0.2	82	91	22	2	13
SLBE	Sleeping Bear Dunes National Lakeshore	Midwest	High potential extirpation	2.6	Summer	0.26257	97	80	15		32
SLBE	Sleeping Bear Dunes National Lakeshore	Midwest	High potential extirpation	2.6	Winter	0.265306	63	82	29	1	10	1
SLBE	Sleeping Bear Dunes National Lakeshore	Midwest	High potential extirpation	8.5	Summer	0.340782	97	80	22		39
SLBE	Sleeping Bear Dunes National Lakeshore	Midwest	High potential extirpation	8.5	Winter	0.423529	63	105	57	1	15	1
STRI	Stones River National Battlefield	Southeast	Intermediate change	2.6	Summer	0.10828	81	74	5		12	2
STRI	Stones River National Battlefield	Southeast	Intermediate change	2.6	Winter	0.125541	102	127	27	1	2
STRI	Stones River National Battlefield	Southeast	Intermediate change	8.5	Summer	0.2	81	87	20		14	2
STRI	Stones River National Battlefield	Southeast	Intermediate change	8.5	Winter	0.216327	102	141	46	1	7
SUCR	Sunset Crater Volcano National Monument	Intermountain	High potential extirpation	2.6	Summer	0.134021	98	94	11		15
SUCR	Sunset Crater Volcano National Monument	Intermountain	High potential extirpation	2.6	Winter	0.162393	104	128	31	1	7	1
SUCR	Sunset Crater Volcano National Monument	Intermountain	High potential extirpation	8.5	Summer	0.248677	98	89	19		28
SUCR	Sunset Crater Volcano National Monument	Intermountain	High potential extirpation	8.5	Winter	0.240816	104	139	47	2	12	1
TAPR	Tallgrass Prairie National Preserve	Midwest	High turnover	2.6	Summer	0.183673	71	74	15		12
TAPR	Tallgrass Prairie National Preserve	Midwest	High turnover	2.6	Winter	0.188679	90	120	35	1	5
TAPR	Tallgrass Prairie National Preserve	Midwest	High turnover	8.5	Summer	0.291925	71	88	32		15	2
TAPR	Tallgrass Prairie National Preserve	Midwest	High turnover	8.5	Winter	0.266376	90	137	54	1	7
THRO	Theodore Roosevelt National Park	Midwest	High potential extirpation	2.6	Summer	0.142857	74	71	9	1	12	1
THRO	Theodore Roosevelt National Park	Midwest	High potential extirpation	2.6	Winter	0.203252	53	68	20	2	5
THRO	Theodore Roosevelt National Park	Midwest	High potential extirpation	8.5	Summer	0.241379	74	69	15	1	20	2
THRO	Theodore Roosevelt National Park	Midwest	High potential extirpation	8.5	Winter	0.347222	53	89	43	3	7	1
THST	Thomas Stone National Historic Site	Northeast	High turnover	2.6	Summer	0.181287	84	85	16		15
THST	Thomas Stone National Historic Site	Northeast	High turnover	2.6	Winter	0.180617	107	118	26	1	15	2
THST	Thomas Stone National Historic Site	Northeast	High turnover	8.5	Summer	0.267442	84	86	24		22
THST	Thomas Stone National Historic Site	Northeast	High turnover	8.5	Winter	0.2749	107	142	52	1	17	2
TICA	Timpanogos Cave National Monument	Intermountain	High turnover	2.6	Summer	0.2	98	95	18	1	21	1
TICA	Timpanogos Cave National Monument	Intermountain	High turnover	2.6	Winter	0.204082	84	110	33	2	7
TICA	Timpanogos Cave National Monument	Intermountain	High turnover	8.5	Summer	0.395833	98	92	35	1	41	1
TICA	Timpanogos Cave National Monument	Intermountain	High turnover	8.5	Winter	0.339713	84	123	55	2	16
TIMU	Timucuan Ecological and Historic Preserve	Southeast	High potential colonization	2.6	Summer	0.107527	86	98	16		4
TIMU	Timucuan Ecological and Historic Preserve	Southeast	High potential colonization	2.6	Winter	0.108434	198	215	31		14
TIMU	Timucuan Ecological and Historic Preserve	Southeast	High potential colonization	8.5	Summer	0.170213	86	100	23	1	9
TIMU	Timucuan Ecological and Historic Preserve	Southeast	High potential colonization	8.5	Winter	0.127098	198	217	36		17
TONT	Tonto National Monument	Intermountain	Low change	2.6	Summer	0.0967742	84	100	17		1
TONT	Tonto National Monument	Intermountain	Low change	2.6	Winter	0.0628571	163	185	22	2
TONT	Tonto National Monument	Intermountain	Low change	8.5	Summer	0.114754	84	97	17		4
TONT	Tonto National Monument	Intermountain	Low change	8.5	Winter	0.169713	163	218	60	2	5	1
TUMA	Tumacacori National Historical Park	Intermountain	Low change	2.6	Summer	0.14	91	107	22		6
TUMA	Tumacacori National Historical Park	Intermountain	Low change	2.6	Winter	0.103448	173	202	34		5	1
TUMA	Tumacacori National Historical Park	Intermountain	Low change	8.5	Summer	0.126904	91	104	19		6
TUMA	Tumacacori National Historical Park	Intermountain	Low change	8.5	Winter	0.151671	173	214	50	1	9
TUZI	Tuzigoot National Monument	Intermountain	High potential colonization	2.6	Summer	0.117949	89	104	19		4	1
TUZI	Tuzigoot National Monument	Intermountain	High potential colonization	2.6	Winter	0.0909091	152	176	27		3
TUZI	Tuzigoot National Monument	Intermountain	High potential colonization	8.5	Summer	0.163265	89	105	24		8	1
TUZI	Tuzigoot National Monument	Intermountain	High potential colonization	8.5	Winter	0.127596	152	183	37		6	1
UPDE	Upper Delaware Scenic and Recreational River	Northeast	High turnover	2.6	Summer	0.268571	89	84	21		26
UPDE	Upper Delaware Scenic and Recreational River	Northeast	High turnover	2.6	Winter	0.342657	58	83	37	2	12
UPDE	Upper Delaware Scenic and Recreational River	Northeast	High turnover	8.5	Summer	0.352941	89	79	25		35
UPDE	Upper Delaware Scenic and Recreational River	Northeast	High turnover	8.5	Winter	0.460526	58	92	52	1	18	1
VAFO	Valley Forge National Historical Park	Northeast	Intermediate change	2.6	Summer	0.15528	77	82	15		10	1
VAFO	Valley Forge National Historical Park	Northeast	Intermediate change	2.6	Winter	0.116505	94	110	20	1	4	2
VAFO	Valley Forge National Historical Park	Northeast	Intermediate change	8.5	Summer	0.219512	77	85	22		14	1
VAFO	Valley Forge National Historical Park	Northeast	Intermediate change	8.5	Winter	0.194444	94	120	34	1	8	2
VICK	Vicksburg National Military Park	Southeast	High potential colonization	2.6	Summer	0.152542	80	95	21		6
VICK	Vicksburg National Military Park	Southeast	High potential colonization	2.6	Winter	0.138158	139	163	33		9
VICK	Vicksburg National Military Park	Southeast	High potential colonization	8.5	Summer	0.187166	80	105	30		5
VICK	Vicksburg National Military Park	Southeast	High potential colonization	8.5	Winter	0.237805	139	187	63	1	15	2
VOYA	Voyageurs National Park	Midwest	High turnover	2.6	Summer	0.31	101	97	29	2	33
VOYA	Voyageurs National Park	Midwest	High turnover	2.6	Winter	0.325581	36	48	20	2	8
VOYA	Voyageurs National Park	Midwest	High turnover	8.5	Summer	0.403141	101	88	32	2	45
VOYA	Voyageurs National Park	Midwest	High turnover	8.5	Winter	0.44086	36	55	30	3	11
WACA	Walnut Canyon National Monument	Intermountain	High potential extirpation	2.6	Summer	0.150838	91	86	11		16
WACA	Walnut Canyon National Monument	Intermountain	High potential extirpation	2.6	Winter	0.123967	109	131	26		4	1
WACA	Walnut Canyon National Monument	Intermountain	High potential extirpation	8.5	Summer	0.236994	91	80	15		26
WACA	Walnut Canyon National Monument	Intermountain	High potential extirpation	8.5	Winter	0.204819	109	138	40		11	1
WABA	Washita Battlefield National Historic Site	Intermountain	High potential colonization	2.6	Summer	0.164384	63	81	21		3
WABA	Washita Battlefield National Historic Site	Intermountain	High potential colonization	2.6	Winter	0.123596	119	146	30	1	3
WABA	Washita Battlefield National Historic Site	Intermountain	High potential colonization	8.5	Summer	0.248408	63	92	34		5
WABA	Washita Battlefield National Historic Site	Intermountain	High potential colonization	8.5	Winter	0.276451	119	172	67	1	14	2
WEFA	Weir Farm National Historic Site	Northeast	Intermediate change	2.6	Summer	0.137725	81	84	13		10	1
WEFA	Weir Farm National Historic Site	Northeast	Intermediate change	2.6	Winter	0.125	95	111	21		5	1
WEFA	Weir Farm National Historic Site	Northeast	Intermediate change	8.5	Summer	0.235294	81	87	23		17	1
WEFA	Weir Farm National Historic Site	Northeast	Intermediate change	8.5	Winter	0.189189	95	125	36	1	6	1
WHIS	Whiskeytown-Shasta-Trinity National Recreation Area	Pacific West	High potential colonization	2.6	Summer	0.183099	102	109	23		16
WHIS	Whiskeytown-Shasta-Trinity National Recreation Area	Pacific West	High potential colonization	2.6	Winter	0.120521	142	163	29		8
WHIS	Whiskeytown-Shasta-Trinity National Recreation Area	Pacific West	High potential colonization	8.5	Summer	0.255411	102	127	42		17
WHIS	Whiskeytown-Shasta-Trinity National Recreation Area	Pacific West	High potential colonization	8.5	Winter	0.177177	142	189	53		6
WHSA	White Sands National Monument	Intermountain	High potential colonization	2.6	Summer	0.184713	74	81	18		11
WHSA	White Sands National Monument	Intermountain	High potential colonization	2.6	Winter	0.109792	159	176	27	1	10
WHSA	White Sands National Monument	Intermountain	High potential colonization	8.5	Summer	0.219512	74	88	25		11
WHSA	White Sands National Monument	Intermountain	High potential colonization	8.5	Winter	0.145401	159	176	33		16	1
WHMI	Whitman Mission National Historic Site	Pacific West	High potential colonization	2.6	Summer	0.2125	76	82	20		14
WHMI	Whitman Mission National Historic Site	Pacific West	High potential colonization	2.6	Winter	0.134328	133	133	18		18	3
WHMI	Whitman Mission National Historic Site	Pacific West	High potential colonization	8.5	Summer	0.243902	76	86	25		15
WHMI	Whitman Mission National Historic Site	Pacific West	High potential colonization	8.5	Winter	0.19322	133	160	42		15	1
WICR	Wilson's Creek National Battlefield	Midwest	Intermediate change	2.6	Summer	0.154762	80	86	16		10	1
WICR	Wilson's Creek National Battlefield	Midwest	Intermediate change	2.6	Winter	0.120773	92	113	23	1	2
WICR	Wilson's Creek National Battlefield	Midwest	Intermediate change	8.5	Summer	0.204819	80	84	19		15	1
WICR	Wilson's Creek National Battlefield	Midwest	Intermediate change	8.5	Winter	0.205357	92	130	42	1	4
WICA	Wind Cave National Park	Midwest	High turnover	2.6	Summer	0.273973	77	67	15		25	2
WICA	Wind Cave National Park	Midwest	High turnover	2.6	Winter	0.234568	70	90	29	1	9
WICA	Wind Cave National Park	Midwest	High turnover	8.5	Summer	0.398601	77	64	22		35	3
WICA	Wind Cave National Park	Midwest	High turnover	8.5	Winter	0.348066	70	109	51	1	12	1
WOTR	Wolf Trap Farm Park National Park	National Capital	High turnover	2.6	Summer	0.178571	81	85	17		13	1
WOTR	Wolf Trap Farm Park National Park	National Capital	High turnover	2.6	Winter	0.162162	102	118	26	1	10	2
WOTR	Wolf Trap Farm Park National Park	National Capital	High turnover	8.5	Summer	0.260606	81	82	22		21	1
WOTR	Wolf Trap Farm Park National Park	National Capital	High turnover	8.5	Winter	0.258333	102	136	48	1	14	2
WRST	Wrangell-St. Elias National Park and Preserve	Alaska	High potential colonization	2.6	Summer	0.108808	87	104	19		2
WRST	Wrangell-St. Elias National Park and Preserve	Alaska	High potential colonization	2.6	Winter	0.0769231	52	50	3		5
WRST	Wrangell-St. Elias National Park and Preserve	Alaska	High potential colonization	8.5	Summer	0.192308	87	119	36	1	4
WRST	Wrangell-St. Elias National Park and Preserve	Alaska	High potential colonization	8.5	Winter	0.0630631	52	57	6	1	1
WRBR	Wright Brothers National Memorial	Southeast	High potential colonization	2.6	Summer	0.142857	82	84	13		11	1
WRBR	Wright Brothers National Memorial	Southeast	High potential colonization	2.6	Winter	0.146199	150	190	45	1	5	1
WRBR	Wright Brothers National Memorial	Southeast	High potential colonization	8.5	Summer	0.242938	82	93	27		16
WRBR	Wright Brothers National Memorial	Southeast	High potential colonization	8.5	Winter	0.188571	150	198	57	2	9	1
WUPA	Wupatki National Monument	Intermountain	High turnover	2.6	Summer	0.185185	80	80	15		15	1
WUPA	Wupatki National Monument	Intermountain	High turnover	2.6	Winter	0.129496	126	150	30	1	6
WUPA	Wupatki National Monument	Intermountain	High turnover	8.5	Summer	0.329268	80	82	28		26	1
WUPA	Wupatki National Monument	Intermountain	High turnover	8.5	Winter	0.226481	126	159	49	1	16	2
YELL	Yellowstone National Park	Intermountain	High potential extirpation	2.6	Summer	0.112245	101	93	7		15
YELL	Yellowstone National Park	Intermountain	High potential extirpation	2.6	Winter	0.0743802	61	58	3		6
YELL	Yellowstone National Park	Intermountain	High potential extirpation	8.5	Summer	0.197917	101	89	13		25
YELL	Yellowstone National Park	Intermountain	High potential extirpation	8.5	Winter	0.125	61	65	10		6
YOSE	Yosemite National Park	Pacific West	Low change	2.6	Summer	0.0940171	118	114	9	2	13
YOSE	Yosemite National Park	Pacific West	Low change	2.6	Winter	0.122363	114	121	18	1	11
YOSE	Yosemite National Park	Pacific West	Low change	8.5	Summer	0.140426	118	115	15	2	18
YOSE	Yosemite National Park	Pacific West	Low change	8.5	Winter	0.164062	114	140	34	1	8
YUHO	Yucca House National Monument	Intermountain	High turnover	2.6	Summer	0.111111	74	77	10		7
YUHO	Yucca House National Monument	Intermountain	High turnover	2.6	Winter	0.145299	104	128	29	1	5	2
YUHO	Yucca House National Monument	Intermountain	High turnover	8.5	Summer	0.25974	74	78	22		18
YUHO	Yucca House National Monument	Intermountain	High turnover	8.5	Winter	0.232653	104	139	46	1	11	2
YUCH	Yukon-Charley Rivers National Preserve	Alaska	High potential colonization	2.6	Summer	0.191781	65	79	21		7
YUCH	Yukon-Charley Rivers National Preserve	Alaska	High potential colonization	2.6	Winter	0.111111	25	27	4		2
YUCH	Yukon-Charley Rivers National Preserve	Alaska	High potential colonization	8.5	Summer	0.329341	65	100	45	1	10
YUCH	Yukon-Charley Rivers National Preserve	Alaska	High potential colonization	8.5	Winter	0.185185	25	27	6	1	4
ZION	Zion National Park	Intermountain	High turnover	2.6	Summer	0.150538	90	94	16		12
ZION	Zion National Park	Intermountain	High turnover	2.6	Winter	0.163498	115	146	37	1	6	2
ZION	Zion National Park	Intermountain	High turnover	8.5	Summer	0.267016	90	99	30		21
ZION	Zion National Park	Intermountain	High turnover	8.5	Winter	0.221818	115	158	52	1	9	2
