# Supplementary material for: Projected avifaunal responses to climate change across the U.S. National Park System
Source: PLoS One. 2018 Mar 21;13(3):e0190557. doi: 10.1371/journal.pone.0190557 (PMC5862404; doi:10.1371/journal.pone.0190557)
Supplement: S5 Table — Management activities are aimed to optimize the future effectiveness of the U.S. National Park System as a conservation network that fosters bird species persistence in the context of climate change-driven range shift and avian community change. Adapted from Table 1 in Hole et al. [37]. (XLSX) [file pone.0190557.s007.xlsx]

## Sheet: S5. Management activities
S5. Potential management goals and activities for parks, organized by trend group. Management activities are aimed to optimize the future effectiveness of the U.S. National Park System as a conservation network that fosters bird species persistence in the context of climate change-driven range shift and avian community change. Adapted from Table 1 in Hole et al. [37].
Park Trend	Management Goal	Management Activities
		Restore suitable habitat	Expand potential habitat	Manage disturbance regime	Manage matrix* for landscape permeability	Possibly employ captive breeding or translocation to newly suitable areas
High turnover	Resistance and facilitation: increase the likelihood of successful establishment of potentially extirpated species elsewhere; facilitate transformation of habitats to support projected colonists		X	X	X	X
High potential colonization	Resilience and facilitation: increase the likelihood of successful establishment of potential colonists at the park		X	X	X	X
High potential extirpation	Resilience and facilitation: manage transition for potentially extirpated species & increase the likelihood of their successful establishment elsewhere			X	X	X
Intermediate change	Resistance, resilience, and/or facilitation (as appropriate): manage habitat for persistent species, reprioritizing if extirpation or colonization seems likely	X	X	X
Low change	Resilience: manage habitat for persistent species	X		X
* Matrix management refers to habitat management surrounding parks, in particular this may involve conservation of natural habitat corridors that promote connectivity.
